# Supplementary material for: Kaiso Regulates DNA Methylation Homeostasis
Source: Int J Mol Sci. 2021 Jul 15;22(14):7587. doi: 10.3390/ijms22147587 (PMC8307659; doi:10.3390/ijms22147587)
Supplement: Supplementary file 1 [file ijms-22-07587-s001.zip]

Archive with 3 entries (3 files):
- Supplementary copy.pdf
- supplementary table 1.xlsx
- supplementary table 2.xlsx
