# Supplementary material for: Kaiso Regulates DNA Methylation Homeostasis
Source: Int J Mol Sci. 2021 Jul 15;22(14):7587. doi: 10.3390/ijms22147587 (PMC8307659; doi:10.3390/ijms22147587)
Supplement: Supplementary file 1 [file ijms-22-07587-s001.zip › supplementary table 1.xlsx]

## Sheet: down regulated in KO
CHR	start	end	gene	name	strand	biotype	description	baseMean	log2FoldChange	lfcSE	stat	pvalue	padj
chr7	75931861	75933612	ENSG00000106211	HSPB1	+	protein_coding	heat shock protein family B (small) member 1	42.4868	-3.52662	0.302353	-11.6639	1.95e-31	2.92e-27
chrX	137713735	138304939	ENSG00000129682	FGF13	-	protein_coding	fibroblast growth factor 13	37.1864	-2.79121	0.295878	-9.43366	3.96e-21	1.98e-17
chr17	1665253	1680868	ENSG00000132386	SERPINF1	+	protein_coding	serpin family F member 1	108.023	-2.00401	0.216005	-9.27762	1.73e-20	6.49e-17
chr1	156669398	156675608	ENSG00000143320	CRABP2	-	protein_coding	cellular retinoic acid binding protein 2	331.605	-1.67622	0.187418	-8.94375	3.76e-19	1.13e-15
chr4	119201193	119274158	ENSG00000164099	PRSS12	-	protein_coding	protease%2C serine 12	262.102	-1.42567	0.168106	-8.4808	2.24e-17	4.19e-14
chr15	50647525	50659636	ENSG00000244879	GABPB1-AS1	+	antisense_RNA	GABPB1 antisense RNA 1	445.877	-1.6828	0.199684	-8.42729	3.54e-17	5.3e-14
chr2	113033171	113097640	ENSG00000188177	ZC3H6	+	protein_coding	zinc finger CCCH-type containing 6	149.572	-1.83878	0.217981	-8.43552	3.3e-17	5.3e-14
chrX	22180850	22191100	ENSG00000224204	PHEX-AS1	-	antisense_RNA	PHEX antisense RNA 1	24.4038	-2.64541	0.315116	-8.39505	4.66e-17	5.81e-14
chr2	216225163	216300895	ENSG00000115414	FN1	-	protein_coding	fibronectin 1	970.76	-1.19173	0.144799	-8.23024	1.87e-16	2e-13
chr11	47236493	47260767	ENSG00000134574	DDB2	+	protein_coding	damage specific DNA binding protein 2	398.1	-1.27256	0.155778	-8.16906	3.11e-16	2.99e-13
chr1	59246465	59249785	ENSG00000177606	JUN	-	protein_coding	Jun proto-oncogene%2C AP-1 transcription factor subunit	4680.8	-1.50583	0.193818	-7.76931	7.89e-15	5.65e-12
chr7	97481430	97501854	ENSG00000070669	ASNS	-	protein_coding	asparagine synthetase (glutamine-hydrolyzing)	92.3365	-1.88057	0.242065	-7.76884	7.92e-15	5.65e-12
chrX	107975712	107979651	ENSG00000133124	IRS4	-	protein_coding	insulin receptor substrate 4	7774.52	-0.990163	0.127413	-7.77129	7.77e-15	5.65e-12
chr6	21593972	21598847	ENSG00000124766	SOX4	+	protein_coding	SRY-box 4	1937.59	-1.25532	0.164064	-7.6514	1.99e-14	1.35e-11
chr12	57522276	57607134	ENSG00000123384	LRP1	+	protein_coding	LDL receptor related protein 1	1559.52	-1.00956	0.134284	-7.51812	5.56e-14	3.62e-11
chr5	149980642	150038782	ENSG00000171992	SYNPO	+	protein_coding	synaptopodin	170.281	-1.44697	0.194686	-7.43231	1.07e-13	6.39e-11
chr15	79051545	79103773	ENSG00000136378	ADAMTS7	-	protein_coding	ADAM metallopeptidase with thrombospondin type 1 motif 7	203.509	-1.47671	0.201287	-7.33637	2.19e-13	1.26e-10
chr9	2621834	2660053	ENSG00000147852	VLDLR	+	protein_coding	very low density lipoprotein receptor	122.528	-1.48054	0.204705	-7.23252	4.74e-13	2.37e-10
chr17	37921198	38020441	ENSG00000161405	IKZF3	-	protein_coding	IKAROS family zinc finger 3	73.7149	-1.68494	0.235973	-7.1404	9.31e-13	4.36e-10
chr15	34651106	34659479	ENSG00000176454	LPCAT4	-	protein_coding	lysophosphatidylcholine acyltransferase 4	532.919	-1.08617	0.15276	-7.11028	1.16e-12	5.1e-10
chr19	46110252	46148887	ENSG00000125746	EML2	-	protein_coding	echinoderm microtubule associated protein like 2	366.285	-1.20984	0.174594	-6.92947	4.22e-12	1.67e-09
chr11	2004467	2011150	ENSG00000226416	MRPL23-AS1	-	antisense_RNA	MRPL23 antisense RNA 1	37.8462	-1.94797	0.292554	-6.65852	2.77e-11	8.81e-09
chr12	105413568	105478355	ENSG00000136010	ALDH1L2	-	protein_coding	aldehyde dehydrogenase 1 family member L2	981.03	-1.1199	0.168924	-6.62961	3.37e-11	1.05e-08
chr8	128747680	128753674	ENSG00000136997	MYC	+	protein_coding	MYC proto-oncogene%2C bHLH transcription factor	4450.01	-1.13501	0.173546	-6.54012	6.15e-11	1.77e-08
chrX	107963179	107968174	ENSG00000261409	AL035425.3	-	sense_overlapping	-	3943.99	-0.966817	0.148224	-6.52268	6.91e-11	1.92e-08
chr2	233924677	234116549	ENSG00000168918	INPP5D	+	protein_coding	inositol polyphosphate-5-phosphatase D	29.5089	-1.92413	0.295939	-6.50178	7.94e-11	2.16e-08
chr1	204485511	204542871	ENSG00000198625	MDM4	+	protein_coding	MDM4%2C p53 regulator	755	-1.05179	0.161847	-6.49868	8.1e-11	2.17e-08
chr8	70378859	70573150	ENSG00000137573	SULF1	+	protein_coding	sulfatase 1	355.94	-1.13795	0.177265	-6.41949	1.37e-10	3.47e-08
chr2	211342406	211543831	ENSG00000021826	CPS1	+	protein_coding	carbamoyl-phosphate synthase 1	121.934	-1.44619	0.226601	-6.38211	1.75e-10	4.22e-08
chr5	168088745	168728133	ENSG00000184347	SLIT3	-	protein_coding	slit guidance ligand 3	109.904	-1.391	0.219238	-6.34471	2.23e-10	5.06e-08
chr14	69725994	69821183	ENSG00000100626	GALNT16	+	protein_coding	polypeptide N-acetylgalactosaminyltransferase 16	379.075	-0.998456	0.158413	-6.30287	2.92e-10	6.44e-08
chr17	40852293	40897071	ENSG00000108799	EZH1	-	protein_coding	enhancer of zeste 1 polycomb repressive complex 2 subunit	603.853	-0.987411	0.159023	-6.20921	5.33e-10	1.14e-07
chr6	29523406	29601753	ENSG00000204681	GABBR1	-	protein_coding	gamma-aminobutyric acid type B receptor subunit 1	625.213	-0.956871	0.15626	-6.1236	9.15e-10	1.8e-07
chr2	170366212	170382772	ENSG00000239474	KLHL41	+	protein_coding	kelch like family member 41	27.3963	-1.84055	0.303524	-6.06392	1.33e-09	2.46e-07
chr6	46620678	46645930	ENSG00000153291	SLC25A27	+	protein_coding	solute carrier family 25 member 27	225.827	-1.31857	0.21942	-6.00935	1.86e-09	3.32e-07
chr2	140988992	142889270	ENSG00000168702	LRP1B	-	protein_coding	LDL receptor related protein 1B	49.6571	-1.65109	0.279031	-5.91722	3.27e-09	5.57e-07
chr2	140988992	142889270	ENSG00000168702	LRP1B	-	protein_coding	LDL receptor related protein 1B	49.6571	-1.65109	0.279031	-5.91722	3.27e-09	5.57e-07
chr10	74033678	74035794	ENSG00000168209	DDIT4	+	protein_coding	DNA damage inducible transcript 4	471.873	-1.21934	0.206169	-5.91428	3.33e-09	5.61e-07
chr1	204797779	204991950	ENSG00000163531	NFASC	+	protein_coding	neurofascin	147.425	-1.09882	0.186159	-5.90262	3.58e-09	5.82e-07
chr10	73156691	73575702	ENSG00000107736	CDH23	+	protein_coding	cadherin related 23	322.436	-0.958535	0.162803	-5.88769	3.92e-09	6.31e-07
chr6	135502453	135540311	ENSG00000118513	MYB	+	protein_coding	MYB proto-oncogene%2C transcription factor	91.3556	-1.27533	0.217816	-5.85508	4.77e-09	7.29e-07
chrX	65815479	65859108	ENSG00000131080	EDA2R	-	protein_coding	ectodysplasin A2 receptor	86.6457	-1.27625	0.218642	-5.83717	5.31e-09	7.8e-07
chr12	57643392	57824788	ENSG00000179912	R3HDM2	-	protein_coding	R3H domain containing 2	545.807	-0.94348	0.163957	-5.75443	8.69e-09	1.17e-06
chr12	57643392	57824788	ENSG00000179912	R3HDM2	-	protein_coding	R3H domain containing 2	545.807	-0.94348	0.163957	-5.75443	8.69e-09	1.17e-06
chr7	107564244	107643700	ENSG00000091136	LAMB1	-	protein_coding	laminin subunit beta 1	1483.45	-0.829233	0.144523	-5.73772	9.6e-09	1.28e-06
chr2	43864412	43995126	ENSG00000152527	PLEKHH2	+	protein_coding	pleckstrin homology%2C MyTH4 and FERM domain containing H2	342.158	-1.1318	0.200875	-5.63433	1.76e-08	2.14e-06
chr1	232533711	232697304	ENSG00000116991	SIPA1L2	-	protein_coding	signal induced proliferation associated 1 like 2	425.12	-0.969118	0.172434	-5.62022	1.91e-08	2.23e-06
chr12	56710007	56727837	ENSG00000135473	PAN2	-	protein_coding	PAN2 poly(A) specific ribonuclease subunit	512.706	-0.87867	0.156325	-5.6208	1.9e-08	2.23e-06
chr6	31707725	31732622	ENSG00000204410	MSH5	+	protein_coding	mutS homolog 5	70.8827	-1.30799	0.232577	-5.62388	1.87e-08	2.23e-06
chr14	20779527	20801471	ENSG00000100814	CCNB1IP1	-	protein_coding	cyclin B1 interacting protein 1	680.473	-0.950968	0.170054	-5.59214	2.24e-08	2.54e-06
chr19	41098789	41135725	ENSG00000090006	LTBP4	+	protein_coding	latent transforming growth factor beta binding protein 4	713.897	-0.837855	0.150252	-5.57635	2.46e-08	2.73e-06
chr17	38060848	38076107	ENSG00000073605	GSDMB	-	protein_coding	gasdermin B	122.211	-1.1974	0.216323	-5.53521	3.11e-08	3.42e-06
chr3	184097861	184108524	ENSG00000090539	CHRD	+	protein_coding	chordin	69.7808	-1.29823	0.237345	-5.4698	4.51e-08	4.65e-06
chr6	169857307	170102159	ENSG00000184465	WDR27	-	protein_coding	WD repeat domain 27	435.603	-0.944712	0.172835	-5.46599	4.6e-08	4.69e-06
chr6	169857307	170102159	ENSG00000184465	WDR27	-	protein_coding	WD repeat domain 27	435.603	-0.944712	0.172835	-5.46599	4.6e-08	4.69e-06
chr6	169857307	170102159	ENSG00000184465	WDR27	-	protein_coding	WD repeat domain 27	435.603	-0.944712	0.172835	-5.46599	4.6e-08	4.69e-06
chr6	169857307	170102159	ENSG00000184465	WDR27	-	protein_coding	WD repeat domain 27	435.603	-0.944712	0.172835	-5.46599	4.6e-08	4.69e-06
chr8	127564687	127570638	ENSG00000168672	FAM84B	-	protein_coding	family with sequence similarity 84 member B	1349.27	-0.754056	0.138215	-5.45568	4.88e-08	4.85e-06
chr5	82767284	82878122	ENSG00000038427	VCAN	+	protein_coding	versican	1026.3	-1.01308	0.187243	-5.4105	6.28e-08	5.92e-06
chr9	5765076	5833117	ENSG00000099219	ERMP1	-	protein_coding	endoplasmic reticulum metallopeptidase 1	611.175	-0.792627	0.147045	-5.39036	7.03e-08	6.5e-06
chr2	166326157	166545917	ENSG00000178662	CSRNP3	+	protein_coding	cysteine and serine rich nuclear protein 3	85.248	-1.29998	0.242029	-5.37118	7.82e-08	7.1e-06
chr20	62783144	62873604	ENSG00000196132	MYT1	+	protein_coding	myelin transcription factor 1	176.419	-0.990287	0.185549	-5.33707	9.45e-08	8.33e-06
chr16	2889569	2892745	ENSG00000172460	PRSS30P	-	transcribed_unitary_pseudogene	protease%2C serine%2C 30 pseudogene	74.2303	-1.23707	0.232085	-5.33027	9.81e-08	8.59e-06
chr9	8314246	10612723	ENSG00000153707	PTPRD	-	protein_coding	protein tyrosine phosphatase%2C receptor type D	393.829	-0.885707	0.166383	-5.32329	1.02e-07	8.69e-06
chr4	90157537	90229161	ENSG00000185477	GPRIN3	-	protein_coding	GPRIN family member 3	351.318	-1.01154	0.190541	-5.30878	1.1e-07	9.18e-06
chr6	138743180	139013708	ENSG00000135540	NHSL1	-	protein_coding	NHS like 1	483.139	-1.00513	0.189696	-5.29861	1.17e-07	9.66e-06
chr2	945320	945960	ENSG00000235688	AC116614.1	-	antisense_RNA	-	93.3278	-1.29717	0.245451	-5.28485	1.26e-07	1.04e-05
chr13	32605437	32870794	ENSG00000073910	FRY	+	protein_coding	FRY microtubule binding protein	142.483	-1.11124	0.210754	-5.27271	1.34e-07	1.09e-05
chr3	4535032	4889524	ENSG00000150995	ITPR1	+	protein_coding	inositol 1%2C4%2C5-trisphosphate receptor type 1	250.063	-0.897365	0.171131	-5.24374	1.57e-07	1.25e-05
chr16	30016830	30034591	ENSG00000149927	DOC2A	-	protein_coding	double C2 domain alpha	178.122	-1.08954	0.208134	-5.23482	1.65e-07	1.3e-05
chr22	38507502	38601697	ENSG00000184381	PLA2G6	-	protein_coding	phospholipase A2 group VI	185.756	-0.961198	0.18376	-5.23073	1.69e-07	1.31e-05
chr3	112323407	112368377	ENSG00000091986	CCDC80	-	protein_coding	coiled-coil domain containing 80	111.187	-1.12002	0.214346	-5.22529	1.74e-07	1.34e-05
chr11	112831997	113149158	ENSG00000149294	NCAM1	+	protein_coding	neural cell adhesion molecule 1	985.505	-0.822926	0.157628	-5.22068	1.78e-07	1.36e-05
chr2	188328957	188430487	ENSG00000003436	TFPI	-	protein_coding	tissue factor pathway inhibitor	100.091	-1.26252	0.241882	-5.2196	1.79e-07	1.36e-05
chr16	67323331	67360666	ENSG00000168676	KCTD19	-	protein_coding	potassium channel tetramerization domain containing 19	93.7547	-1.16211	0.222901	-5.21358	1.85e-07	1.4e-05
chr1	205473723	205501921	ENSG00000117266	CDK18	+	protein_coding	cyclin dependent kinase 18	727.478	-0.914455	0.175593	-5.20781	1.91e-07	1.42e-05
chr5	175953698	175965026	ENSG00000146083	RNF44	-	protein_coding	ring finger protein 44	983.147	-0.699712	0.13523	-5.17424	2.29e-07	1.64e-05
chr3	50712672	51421629	ENSG00000088538	DOCK3	+	protein_coding	dedicator of cytokinesis 3	429.119	-0.929066	0.179784	-5.16767	2.37e-07	1.68e-05
chr4	78978724	79465423	ENSG00000138759	FRAS1	+	protein_coding	Fraser extracellular matrix complex subunit 1	734.848	-0.704195	0.13634	-5.16498	2.4e-07	1.69e-05
chr7	89796904	89867451	ENSG00000157214	STEAP2	+	protein_coding	STEAP2 metalloreductase	157.993	-1.08779	0.210612	-5.16491	2.41e-07	1.69e-05
chr2	217536828	217560248	ENSG00000115461	IGFBP5	-	protein_coding	insulin like growth factor binding protein 5	496.187	-1.02991	0.199679	-5.15785	2.5e-07	1.75e-05
chr3	29322473	30051886	ENSG00000144642	RBMS3	+	protein_coding	RNA binding motif single stranded interacting protein 3	9.37017	-1.61598	0.313411	-5.15611	2.52e-07	1.76e-05
chr1	15573768	15726779	ENSG00000142621	FHAD1	+	protein_coding	forkhead associated phosphopeptide binding domain 1	323.388	-0.805786	0.156442	-5.15071	2.6e-07	1.78e-05
chr19	51165084	51222707	ENSG00000161681	SHANK1	-	protein_coding	SH3 and multiple ankyrin repeat domains 1	91.8788	-1.09168	0.211848	-5.15313	2.56e-07	1.78e-05
chr14	64915824	64971931	ENSG00000089775	ZBTB25	-	protein_coding	zinc finger and BTB domain containing 25	194.455	-0.974467	0.189397	-5.1451	2.67e-07	1.81e-05
chr20	2673524	2740753	ENSG00000088881	EBF4	+	protein_coding	early B-cell factor 4	272.691	-1.01492	0.197274	-5.14473	2.68e-07	1.81e-05
chr12	116971227	116974323	ENSG00000196668	LINC00173	+	processed_transcript	long intergenic non-protein coding RNA 173	40.0735	-1.45016	0.282194	-5.13887	2.76e-07	1.86e-05
chr5	65892176	66465423	ENSG00000069020	MAST4	+	protein_coding	microtubule associated serine/threonine kinase family member 4	204.729	-0.869208	0.169965	-5.11404	3.15e-07	2.09e-05
chr9	15163620	15307358	ENSG00000155158	TTC39B	-	protein_coding	tetratricopeptide repeat domain 39B	193.411	-0.979038	0.191673	-5.10787	3.26e-07	2.15e-05
chr9	15163620	15307358	ENSG00000155158	TTC39B	-	protein_coding	tetratricopeptide repeat domain 39B	193.411	-0.979038	0.191673	-5.10787	3.26e-07	2.15e-05
chr1	155165379	155178842	ENSG00000169231	THBS3	-	protein_coding	thrombospondin 3	103.498	-1.09716	0.214898	-5.1055	3.3e-07	2.16e-05
chr10	112404155	112599227	ENSG00000203867	RBM20	+	protein_coding	RNA binding motif protein 20	778.527	-0.735596	0.144966	-5.07425	3.89e-07	2.49e-05
chr19	14800613	14844558	ENSG00000160961	ZNF333	+	protein_coding	zinc finger protein 333	143.915	-1.02852	0.202833	-5.07078	3.96e-07	2.53e-05
chr4	113739265	114304896	ENSG00000145362	ANK2	+	protein_coding	ankyrin 2	416.496	-0.860094	0.169835	-5.06429	4.1e-07	2.58e-05
chr4	113739265	114304896	ENSG00000145362	ANK2	+	protein_coding	ankyrin 2	416.496	-0.860094	0.169835	-5.06429	4.1e-07	2.58e-05
chr4	113739265	114304896	ENSG00000145362	ANK2	+	protein_coding	ankyrin 2	416.496	-0.860094	0.169835	-5.06429	4.1e-07	2.58e-05
chr7	97499479	97499601	ENSG00000226744	AC005326.1	+	processed_pseudogene	-	22.6383	-1.52949	0.30201	-5.06437	4.1e-07	2.58e-05
chr10	45466429	45474258	ENSG00000165507	C10orf10	-	protein_coding	chromosome 10 open reading frame 10	73.508	-1.32212	0.261507	-5.05579	4.29e-07	2.69e-05
chr2	48756522	48826025	ENSG00000243244	STON1	+	protein_coding	stonin 1	92.8665	-1.19655	0.237137	-5.04581	4.52e-07	2.8e-05
chr7	107788068	108097161	ENSG00000091129	NRCAM	-	protein_coding	neuronal cell adhesion molecule	247.29	-0.935312	0.185667	-5.03759	4.71e-07	2.88e-05
chr19	8645126	8675620	ENSG00000142303	ADAMTS10	-	protein_coding	ADAM metallopeptidase with thrombospondin type 1 motif 10	186.551	-0.887309	0.176292	-5.03317	4.82e-07	2.94e-05
chr10	119232726	119304579	ENSG00000229847	EMX2OS	-	antisense_RNA	EMX2 opposite strand/antisense RNA	257.272	-0.939771	0.188164	-4.99443	5.9e-07	3.47e-05
chr14	95648277	95786243	ENSG00000165959	CLMN	-	protein_coding	calmin	335.988	-0.820625	0.164608	-4.98532	6.19e-07	3.59e-05
chr14	24563262	24579807	ENSG00000100889	PCK2	+	protein_coding	phosphoenolpyruvate carboxykinase 2%2C mitochondrial	556.314	-0.99092	0.199134	-4.97614	6.49e-07	3.74e-05
chr6	112391980	112408732	ENSG00000074935	TUBE1	-	protein_coding	tubulin epsilon 1	384.823	-0.925294	0.185978	-4.9753	6.51e-07	3.74e-05
chr3	14530619	14583588	ENSG00000144596	GRIP2	-	protein_coding	glutamate receptor interacting protein 2	103.953	-1.0782	0.216956	-4.96965	6.71e-07	3.83e-05
chr5	121647049	121799914	ENSG00000064692	SNCAIP	+	protein_coding	synuclein alpha interacting protein	29.9879	-1.44512	0.29094	-4.96707	6.8e-07	3.87e-05
chr19	10400657	10407454	ENSG00000105376	ICAM5	+	protein_coding	intercellular adhesion molecule 5	357.682	-0.899108	0.181321	-4.95867	7.1e-07	4.03e-05
chr1	203595689	203713209	ENSG00000058668	ATP2B4	+	protein_coding	ATPase plasma membrane Ca2+ transporting 4	649.439	-0.696981	0.140721	-4.95292	7.31e-07	4.12e-05
chr6	166822852	167319939	ENSG00000071242	RPS6KA2	-	protein_coding	ribosomal protein S6 kinase A2	462.846	-0.814219	0.16453	-4.94877	7.47e-07	4.17e-05
chr19	812518	821967	ENSG00000129951	PLPPR3	-	protein_coding	phospholipid phosphatase related 3	187.839	-0.950505	0.193369	-4.9155	8.86e-07	4.75e-05
chr14	69254377	69263190	ENSG00000185650	ZFP36L1	-	protein_coding	ZFP36 ring finger protein like 1	747.786	-0.727032	0.14841	-4.8988	9.64e-07	5.03e-05
chr14	52471521	52535712	ENSG00000087303	NID2	-	protein_coding	nidogen 2	676.689	-0.679165	0.138964	-4.88735	1.02e-06	5.28e-05
chr7	112063023	112121072	ENSG00000006652	IFRD1	+	protein_coding	interferon related developmental regulator 1	822.403	-0.793403	0.162323	-4.88781	1.02e-06	5.28e-05
chrX	132434131	132549518	ENSG00000076716	GPC4	-	protein_coding	glypican 4	482.698	-0.720815	0.147857	-4.87509	1.09e-06	5.52e-05
chr10	90694831	90751147	ENSG00000107796	ACTA2	-	protein_coding	actin%2C alpha 2%2C smooth muscle%2C aorta	76.9774	-1.17333	0.241246	-4.86364	1.15e-06	5.66e-05
chr6	26365387	26378546	ENSG00000186470	BTN3A2	+	protein_coding	butyrophilin subfamily 3 member A2	253.482	-0.864847	0.177798	-4.86421	1.15e-06	5.66e-05
chr1	110912776	110915625	ENSG00000273373	AL355488.1	+	antisense_RNA	-	75.9224	-1.21422	0.250532	-4.84659	1.26e-06	6.09e-05
chr15	42867857	43013179	ENSG00000159433	STARD9	+	protein_coding	StAR related lipid transfer domain containing 9	613.223	-0.699855	0.144533	-4.84217	1.28e-06	6.21e-05
chr20	51588946	52111869	ENSG00000182463	TSHZ2	+	protein_coding	teashirt zinc finger homeobox 2	190.587	-0.88076	0.182106	-4.83651	1.32e-06	6.32e-05
chr17	27941774	27949925	ENSG00000167549	CORO6	-	protein_coding	coronin 6	248.671	-0.833899	0.173366	-4.81005	1.51e-06	7.04e-05
chr1	212738676	212794119	ENSG00000162772	ATF3	+	protein_coding	activating transcription factor 3	664.221	-1.41315	0.294359	-4.80077	1.58e-06	7.31e-05
chr11	45950871	46142985	ENSG00000135365	PHF21A	-	protein_coding	PHD finger protein 21A	660.258	-0.742089	0.15457	-4.801	1.58e-06	7.31e-05
chr11	289135	296107	ENSG00000142102	PGGHG	+	protein_coding	protein-glucosylgalactosylhydroxylysine glucosidase	606.123	-0.716367	0.149378	-4.79568	1.62e-06	7.43e-05
chr4	42410390	42659122	ENSG00000124406	ATP8A1	-	protein_coding	ATPase phospholipid transporting 8A1	213.265	-0.955179	0.199184	-4.79546	1.62e-06	7.43e-05
chr3	64501333	64673676	ENSG00000163638	ADAMTS9	-	protein_coding	ADAM metallopeptidase with thrombospondin type 1 motif 9	157.363	-0.886383	0.185004	-4.79116	1.66e-06	7.57e-05
chr13	97873688	98046374	ENSG00000139793	MBNL2	+	protein_coding	muscleblind like splicing regulator 2	301.395	-0.92146	0.194293	-4.74263	2.11e-06	9.19e-05
chr8	121072019	121384275	ENSG00000187955	COL14A1	+	protein_coding	collagen type XIV alpha 1 chain	121.102	-1.16529	0.245695	-4.74281	2.11e-06	9.19e-05
chr9	72999503	73029540	ENSG00000119138	KLF9	-	protein_coding	Kruppel like factor 9	787.406	-0.764511	0.161281	-4.74025	2.13e-06	9.27e-05
chr2	207938861	208031991	ENSG00000118263	KLF7	-	protein_coding	Kruppel like factor 7	214.325	-1.01716	0.214826	-4.73478	2.19e-06	9.47e-05
chr15	71389291	72075722	ENSG00000187720	THSD4	+	protein_coding	thrombospondin type 1 domain containing 4	170.459	-1.01068	0.213722	-4.72895	2.26e-06	9.66e-05
chr11	64373646	64490660	ENSG00000110076	NRXN2	-	protein_coding	neurexin 2	223.177	-0.828902	0.175422	-4.72519	2.3e-06	9.8e-05
chr11	64373646	64490660	ENSG00000110076	NRXN2	-	protein_coding	neurexin 2	223.177	-0.828902	0.175422	-4.72519	2.3e-06	9.8e-05
chrX	106765680	106848481	ENSG00000147234	FRMPD3	+	protein_coding	FERM and PDZ domain containing 3	106.264	-1.0252	0.217078	-4.72271	2.33e-06	9.87e-05
chr19	49990811	49995565	ENSG00000142541	RPL13A	+	protein_coding	ribosomal protein L13a	4310.56	-0.726651	0.154026	-4.71772	2.39e-06	0.000100347
chr11	44087475	44105772	ENSG00000110455	ACCS	+	protein_coding	1-aminocyclopropane-1-carboxylate synthase homolog (inactive)	106.284	-0.988918	0.209684	-4.71622	2.4e-06	0.000100804
chrX	38420623	38548169	ENSG00000156298	TSPAN7	+	protein_coding	tetraspanin 7	210.212	-0.890246	0.188893	-4.71297	2.44e-06	0.000101856
chr7	149473131	149531068	ENSG00000197558	SSPO	+	protein_coding	SCO-spondin	74.532	-1.231	0.2618	-4.70205	2.58e-06	0.000106866
chr3	101043049	101232085	ENSG00000138468	SENP7	-	protein_coding	SUMO1/sentrin specific peptidase 7	138.048	-1.05964	0.225623	-4.69652	2.65e-06	0.000109191
chr19	6677715	6730573	ENSG00000125730	C3	-	protein_coding	complement C3	78.2799	-1.11101	0.237092	-4.68598	2.79e-06	0.000113404
chr2	175296966	175351822	ENSG00000163328	GPR155	-	protein_coding	G protein-coupled receptor 155	146.889	-0.987272	0.210838	-4.68261	2.83e-06	0.000114969
chr10	102133372	102143125	ENSG00000235823	OLMALINC	+	lincRNA	oligodendrocyte maturation-associated long intergenic non-coding RNA	270.055	-0.783659	0.167564	-4.67678	2.91e-06	0.000117331
chr4	103552660	103682151	ENSG00000109323	MANBA	-	protein_coding	mannosidase beta	150.949	-0.919166	0.196721	-4.67244	2.98e-06	0.000118566
chr7	3341080	4308632	ENSG00000146555	SDK1	+	protein_coding	sidekick cell adhesion molecule 1	325.541	-0.754518	0.162229	-4.65095	3.3e-06	0.000129243
chr17	48503519	48552206	ENSG00000167107	ACSF2	+	protein_coding	acyl-CoA synthetase family member 2	267.338	-0.803584	0.173062	-4.64332	3.43e-06	0.000132012
chr11	33060963	33127489	ENSG00000176148	TCP11L1	+	protein_coding	t-complex 11 like 1	420.64	-0.731318	0.157802	-4.63441	3.58e-06	0.000136775
chr4	145567173	145666423	ENSG00000164161	HHIP	+	protein_coding	hedgehog interacting protein	14.9242	-1.47918	0.31969	-4.62692	3.71e-06	0.000141454
chr5	177635498	177659792	ENSG00000175309	PHYKPL	-	protein_coding	5-phosphohydroxy-L-lysine phospho-lyase	754.408	-0.66022	0.14278	-4.62402	3.76e-06	0.000142356
chr1	22148738	22263790	ENSG00000142798	HSPG2	-	protein_coding	heparan sulfate proteoglycan 2	1098.02	-0.724839	0.157118	-4.61335	3.96e-06	0.000148313
chr17	62962668	62971694	ENSG00000214174	AMZ2P1	-	transcribed_unprocessed_pseudogene	archaelysin family metallopeptidase 2 pseudogene 1	62.5355	-1.12844	0.245708	-4.59259	4.38e-06	0.000160318
chr8	28747911	28922281	ENSG00000147421	HMBOX1	+	protein_coding	homeobox containing 1	240.767	-0.88376	0.192416	-4.59296	4.37e-06	0.000160318
chr14	92788925	92962596	ENSG00000140090	SLC24A4	+	protein_coding	solute carrier family 24 member 4	143.473	-0.996765	0.217579	-4.58117	4.62e-06	0.000168096
chr1	85277285	85358896	ENSG00000171517	LPAR3	-	protein_coding	lysophosphatidic acid receptor 3	308.205	-0.744931	0.162834	-4.57479	4.77e-06	0.000171638
chr7	28338940	28865511	ENSG00000146592	CREB5	+	protein_coding	cAMP responsive element binding protein 5	890.935	-0.774117	0.169195	-4.57529	4.76e-06	0.000171638
chr1	243651535	244014381	ENSG00000117020	AKT3	-	protein_coding	AKT serine/threonine kinase 3	1399.54	-0.872559	0.1911	-4.56598	4.97e-06	0.000177301
chr11	69455855	69469242	ENSG00000110092	CCND1	+	protein_coding	cyclin D1	267.161	-0.897661	0.19666	-4.56453	5.01e-06	0.000178102
chr19	50138549	50143458	ENSG00000126458	RRAS	-	protein_coding	RAS related	75.175	-1.07403	0.23585	-4.55387	5.27e-06	0.000185617
chr11	17515442	17565963	ENSG00000006611	USH1C	-	protein_coding	USH1 protein network component harmonin	133.163	-0.935687	0.205698	-4.54883	5.39e-06	0.00018878
chr6	31802385	31807541	ENSG00000204387	C6orf48	+	protein_coding	chromosome 6 open reading frame 48	403.006	-0.778623	0.171696	-4.53488	5.76e-06	0.000200093
chr6	134309835	134373774	ENSG00000146411	SLC2A12	-	protein_coding	solute carrier family 2 member 12	137.521	-0.934774	0.206228	-4.53272	5.82e-06	0.000201418
chr6	26440700	26453643	ENSG00000111801	BTN3A3	+	protein_coding	butyrophilin subfamily 3 member A3	51.1305	-1.2435	0.275581	-4.5123	6.41e-06	0.000217809
chr22	43593289	43739394	ENSG00000159307	SCUBE1	-	protein_coding	signal peptide%2C CUB domain and EGF like domain containing 1	131.601	-0.911275	0.201979	-4.51173	6.43e-06	0.000217899
chrX	19007427	19140755	ENSG00000173698	ADGRG2	-	protein_coding	adhesion G protein-coupled receptor G2	74.0396	-1.06274	0.235632	-4.51017	6.48e-06	0.000219012
chr19	18718240	18731849	ENSG00000105696	TMEM59L	+	protein_coding	transmembrane protein 59 like	516.331	-0.683236	0.151539	-4.50864	6.52e-06	0.000219605
chr11	134248398	134281812	ENSG00000109956	B3GAT1	-	protein_coding	beta-1%2C3-glucuronyltransferase 1	252.132	-0.876219	0.19466	-4.50128	6.75e-06	0.000225821
chr17	7549945	7561086	ENSG00000129244	ATP1B2	+	protein_coding	ATPase Na+/K+ transporting subunit beta 2	172.393	-1.06042	0.23584	-4.49634	6.91e-06	0.000230623
chr1	201865580	201915715	ENSG00000163431	LMOD1	-	protein_coding	leiomodin 1	110.241	-0.995378	0.221532	-4.49316	7.02e-06	0.000233571
chrX	134478721	134497077	ENSG00000173275	ZNF449	+	protein_coding	zinc finger protein 449	162.427	-1.14025	0.254389	-4.48232	7.38e-06	0.000243594
chr11	121322912	121504402	ENSG00000137642	SORL1	+	protein_coding	sortilin related receptor 1	392.869	-0.682543	0.15243	-4.47776	7.54e-06	0.000247468
chr10	7601232	7708961	ENSG00000123243	ITIH5	-	protein_coding	inter-alpha-trypsin inhibitor heavy chain family member 5	28.9866	-1.30471	0.291432	-4.4769	7.57e-06	0.000247676
chr8	136469700	136668965	ENSG00000131773	KHDRBS3	+	protein_coding	KH RNA binding domain containing%2C signal transduction associated 3	272.83	-0.742404	0.166108	-4.46941	7.84e-06	0.000254213
chr11	94898704	94965705	ENSG00000149212	SESN3	-	protein_coding	sestrin 3	669.77	-0.870117	0.194875	-4.46499	8.01e-06	0.000257914
chr12	77252495	77272840	ENSG00000175183	CSRP2	-	protein_coding	cysteine and glycine rich protein 2	305.091	-0.929998	0.208322	-4.46423	8.04e-06	0.000258275
chr16	30103635	30108236	ENSG00000090238	YPEL3	-	protein_coding	yippee like 3	141.088	-1.02454	0.229713	-4.46009	8.19e-06	0.000262191
chr3	14444076	14530857	ENSG00000131389	SLC6A6	+	protein_coding	solute carrier family 6 member 6	688.627	-0.616197	0.138343	-4.45411	8.42e-06	0.00026789
chr19	46171502	46186982	ENSG00000010310	GIPR	+	protein_coding	gastric inhibitory polypeptide receptor	40.3795	-1.20456	0.270588	-4.45164	8.52e-06	0.000268816
chr12	13197218	13295455	ENSG00000084444	FAM234B	+	protein_coding	family with sequence similarity 234 member B	375.09	-0.677269	0.1523	-4.44694	8.71e-06	0.000273504
chr18	74069644	74207146	ENSG00000101493	ZNF516	-	protein_coding	zinc finger protein 516	391.954	-0.692069	0.156003	-4.43624	9.15e-06	0.000285059
chr1	111659955	111682838	ENSG00000156171	DRAM2	-	protein_coding	DNA damage regulated autophagy modulator 2	455.169	-0.691166	0.156238	-4.4238	9.7e-06	0.000298879
chr1	93727743	93811582	ENSG00000223745	CCDC18-AS1	-	processed_transcript	CCDC18 antisense RNA 1	73.6592	-1.09129	0.247479	-4.40964	1.04e-05	0.000313786
chr4	20254883	20622184	ENSG00000145147	SLIT2	+	protein_coding	slit guidance ligand 2	2682.98	-0.772582	0.175216	-4.40931	1.04e-05	0.000313786
chr15	77400471	77712486	ENSG00000173517	PEAK1	-	protein_coding	pseudopodium enriched atypical kinase 1	956.894	-0.717173	0.162733	-4.40706	1.05e-05	0.00031518
chr15	98462784	98517068	ENSG00000140450	ARRDC4	+	protein_coding	arrestin domain containing 4	215.459	-0.882211	0.200182	-4.40704	1.05e-05	0.00031518
chr19	1782074	1812275	ENSG00000130270	ATP8B3	-	protein_coding	ATPase phospholipid transporting 8B3	97.0084	-0.987519	0.224641	-4.39598	1.1e-05	0.000329679
chr3	178735011	178790067	ENSG00000172667	ZMAT3	-	protein_coding	zinc finger matrin-type 3	219.932	-0.935233	0.212841	-4.39404	1.11e-05	0.000331314
chr8	47490835	47526145	ENSG00000248498	ASNSP1	-	transcribed_unprocessed_pseudogene	asparagine synthetase pseudogene 1	27.2006	-1.32157	0.301311	-4.38608	1.15e-05	0.000340178
chr15	41576188	41601901	ENSG00000247556	OIP5-AS1	+	processed_transcript	OIP5 antisense RNA 1	814.487	-0.65276	0.149042	-4.37971	1.19e-05	0.000349001
chr6	80194708	80247175	ENSG00000135338	LCA5	-	protein_coding	LCA5%2C lebercilin	76.4211	-1.08488	0.248009	-4.37436	1.22e-05	0.000354898
chr6	16299343	16761722	ENSG00000124788	ATXN1	-	protein_coding	ataxin 1	292.197	-0.760348	0.173926	-4.37167	1.23e-05	0.000357899
chr6	16299343	16761722	ENSG00000124788	ATXN1	-	protein_coding	ataxin 1	292.197	-0.760348	0.173926	-4.37167	1.23e-05	0.000357899
chr1	202317827	202561834	ENSG00000077157	PPP1R12B	+	protein_coding	protein phosphatase 1 regulatory subunit 12B	484.603	-0.873744	0.200033	-4.368	1.25e-05	0.000361863
chr17	48046334	48052321	ENSG00000108813	DLX4	+	protein_coding	distal-less homeobox 4	142.658	-0.817348	0.187824	-4.35167	1.35e-05	0.000383253
chr16	1756184	1820318	ENSG00000138834	MAPK8IP3	+	protein_coding	mitogen-activated protein kinase 8 interacting protein 3	1091.52	-0.614813	0.141307	-4.3509	1.36e-05	0.000383884
chr16	1756184	1820318	ENSG00000138834	MAPK8IP3	+	protein_coding	mitogen-activated protein kinase 8 interacting protein 3	1091.52	-0.614813	0.141307	-4.3509	1.36e-05	0.000383884
chr16	1756184	1820318	ENSG00000138834	MAPK8IP3	+	protein_coding	mitogen-activated protein kinase 8 interacting protein 3	1091.52	-0.614813	0.141307	-4.3509	1.36e-05	0.000383884
chr9	96793076	96872138	ENSG00000158079	PTPDC1	+	protein_coding	protein tyrosine phosphatase domain containing 1	257.681	-0.759205	0.174558	-4.3493	1.37e-05	0.000385239
chr11	70313961	70963623	ENSG00000162105	SHANK2	-	protein_coding	SH3 and multiple ankyrin repeat domains 2	101.506	-0.919726	0.211922	-4.33992	1.43e-05	0.000399702
chr3	186500994	186507689	ENSG00000156976	EIF4A2	+	protein_coding	eukaryotic translation initiation factor 4A2	1585.8	-0.811743	0.187044	-4.33985	1.43e-05	0.000399702
chr17	41316200	41322420	ENSG00000267002	AC060780.1	-	lincRNA	-	243.163	-0.812336	0.187245	-4.33837	1.44e-05	0.000400758
chr17	73584139	73622929	ENSG00000266714	MYO15B	+	protein_coding	myosin XVB	135.188	-0.97297	0.224282	-4.33816	1.44e-05	0.000400758
chrX	70752933	70795747	ENSG00000147162	OGT	+	protein_coding	O-linked N-acetylglucosamine (GlcNAc) transferase	3587.45	-0.705418	0.162735	-4.33477	1.46e-05	0.000406231
chr7	84624869	84816171	ENSG00000153993	SEMA3D	-	protein_coding	semaphorin 3D	27.9977	-1.33062	0.307299	-4.33004	1.49e-05	0.000413517
chr19	12786531	12792716	ENSG00000095059	DHPS	-	protein_coding	deoxyhypusine synthase	686.403	-0.659969	0.15253	-4.32681	1.51e-05	0.000418586
chr1	146626685	146644129	ENSG00000131791	PRKAB2	-	protein_coding	protein kinase AMP-activated non-catalytic subunit beta 2	804.043	-0.771487	0.178367	-4.32528	1.52e-05	0.000419438
chr10	31495207	31609376	ENSG00000237036	ZEB1-AS1	-	antisense_RNA	ZEB1 antisense RNA 1	85.2275	-0.964666	0.223259	-4.32085	1.55e-05	0.0004256
chr17	41447213	41466567	ENSG00000188825	LINC00910	-	lincRNA	long intergenic non-protein coding RNA 910	54.6881	-1.04707	0.242415	-4.31935	1.56e-05	0.000427713
chr2	206546714	206662857	ENSG00000118257	NRP2	+	protein_coding	neuropilin 2	509.735	-0.648266	0.150139	-4.31778	1.58e-05	0.000429209
chr11	616565	626078	ENSG00000099834	CDHR5	-	protein_coding	cadherin related family member 5	37.9789	-1.23574	0.286805	-4.30864	1.64e-05	0.000440925
chr1	231762561	232177018	ENSG00000162946	DISC1	+	protein_coding	disrupted in schizophrenia 1	83.0617	-0.963625	0.223677	-4.30811	1.65e-05	0.000441188
chr11	1605572	1606513	ENSG00000205869	KRTAP5-1	-	protein_coding	keratin associated protein 5-1	16.3966	-1.34732	0.313382	-4.29928	1.71e-05	0.00045212
chrX	45604639	45629677	ENSG00000270069	MIR222HG	-	lincRNA	MIR222 host gene	201.44	-0.889119	0.206813	-4.29915	1.71e-05	0.00045212
chr7	83585093	84122040	ENSG00000075213	SEMA3A	-	protein_coding	semaphorin 3A	49.9293	-1.13422	0.264372	-4.29023	1.78e-05	0.000466557
chr15	48700503	48938046	ENSG00000166147	FBN1	-	protein_coding	fibrillin 1	71.0894	-1.16036	0.271738	-4.27014	1.95e-05	0.000505353
chr12	53399942	53435993	ENSG00000063046	EIF4B	+	protein_coding	eukaryotic translation initiation factor 4B	2904.03	-0.563345	0.132088	-4.26491	2e-05	0.000512903
chr11	72525353	72554719	ENSG00000168010	ATG16L2	+	protein_coding	autophagy related 16 like 2	198.622	-0.76809	0.180145	-4.26374	2.01e-05	0.000513968
chr19	47724081	47736023	ENSG00000105327	BBC3	-	protein_coding	BCL2 binding component 3	215.682	-0.752966	0.176732	-4.2605	2.04e-05	0.00051957
chr1	249144205	249153343	ENSG00000171163	ZNF692	-	protein_coding	zinc finger protein 692	444.024	-0.638693	0.149968	-4.25885	2.05e-05	0.000521633
chr1	62208149	62629592	ENSG00000132849	PATJ	+	protein_coding	PATJ%2C crumbs cell polarity complex component	520.687	-0.751584	0.176713	-4.25314	2.11e-05	0.000531516
chr1	62208149	62629592	ENSG00000132849	PATJ	+	protein_coding	PATJ%2C crumbs cell polarity complex component	520.687	-0.751584	0.176713	-4.25314	2.11e-05	0.000531516
chr14	104148699	104150352	ENSG00000246451	AL049840.1	-	antisense_RNA	-	80.6862	-1.0511	0.247157	-4.25277	2.11e-05	0.000531516
chr2	164449906	164592522	ENSG00000182263	FIGN	-	protein_coding	fidgetin%2C microtubule severing factor	216.858	-0.897193	0.210932	-4.25346	2.1e-05	0.000531516
chr8	9413424	9639856	ENSG00000173273	TNKS	+	protein_coding	tankyrase	695.506	-0.669105	0.157449	-4.24966	2.14e-05	0.000538048
chr18	22641890	22932154	ENSG00000198795	ZNF521	-	protein_coding	zinc finger protein 521	180.262	-0.821885	0.193859	-4.23959	2.24e-05	0.000558063
chr19	12944765	12985765	ENSG00000105613	MAST1	+	protein_coding	microtubule associated serine/threonine kinase 1	339.097	-0.666248	0.157141	-4.23981	2.24e-05	0.000558063
chr16	23847322	24231932	ENSG00000166501	PRKCB	+	protein_coding	protein kinase C beta	501.28	-0.633437	0.149717	-4.23091	2.33e-05	0.000576212
chr2	165349322	165478358	ENSG00000115290	GRB14	-	protein_coding	growth factor receptor bound protein 14	126.939	-0.87642	0.207183	-4.23017	2.34e-05	0.000577158
chr5	81575281	81682796	ENSG00000205464	ATP6AP1L	+	protein_coding	ATPase H+ transporting accessory protein 1 like	43.3687	-1.10545	0.261508	-4.2272	2.37e-05	0.000581941
chr2	208693027	208890284	ENSG00000178385	PLEKHM3	-	protein_coding	pleckstrin homology domain containing M3	312.045	-0.670805	0.159019	-4.2184	2.46e-05	0.000602151
chr5	159614374	159665742	ENSG00000170231	FABP6	+	protein_coding	fatty acid binding protein 6	70.9568	-1.00481	0.238322	-4.2162	2.48e-05	0.0006051
chr3	125546081	125607918	ENSG00000241288	AC092902.2	-	processed_transcript	-	27.1814	-1.22338	0.290846	-4.20627	2.6e-05	0.000629229
chr14	105190523	105213662	ENSG00000185100	ADSSL1	+	protein_coding	adenylosuccinate synthase like 1	69.5511	-1.00942	0.240228	-4.20193	2.65e-05	0.000640012
chr10	121259340	121302220	ENSG00000148908	RGS10	-	protein_coding	regulator of G protein signaling 10	423.568	-0.679254	0.161781	-4.1986	2.69e-05	0.000646816
chr9	115249127	115431677	ENSG00000165185	KIAA1958	+	protein_coding	KIAA1958	467.169	-0.768118	0.183435	-4.18742	2.82e-05	0.00067507
chr11	78363876	79151992	ENSG00000149256	TENM4	-	protein_coding	teneurin transmembrane protein 4	97.8089	-1.03	0.246172	-4.18408	2.86e-05	0.00068288
chr14	24834879	24848810	ENSG00000100968	NFATC4	+	protein_coding	nuclear factor of activated T-cells 4	74.0395	-1.03297	0.247041	-4.18135	2.9e-05	0.000688938
chr1	183217372	183387737	ENSG00000157064	NMNAT2	-	protein_coding	nicotinamide nucleotide adenylyltransferase 2	159.304	-0.854716	0.204447	-4.18062	2.91e-05	0.000690071
chrX	149106846	149392815	ENSG00000235703	LINC00894	+	antisense_RNA	long intergenic non-protein coding RNA 894	38.864	-1.12962	0.270271	-4.17959	2.92e-05	0.000692109
chr12	10516368	10551105	ENSG00000245648	AC022075.1	+	antisense_RNA	-	35.4412	-1.14557	0.274279	-4.17666	2.96e-05	0.000699971
chr22	24981588	24989175	ENSG00000178026	LRRC75B	-	protein_coding	leucine rich repeat containing 75B	135.55	-0.807821	0.193784	-4.16868	3.06e-05	0.000722656
chr2	100162323	100759201	ENSG00000144218	AFF3	-	protein_coding	AF4/FMR2 family member 3	210.757	-0.718918	0.172658	-4.16382	3.13e-05	0.000734746
chrX	38008589	38080696	ENSG00000101955	SRPX	-	protein_coding	sushi repeat containing protein%2C X-linked	100.823	-0.865866	0.208098	-4.16086	3.17e-05	0.000741989
chr11	637293	640706	ENSG00000069696	DRD4	+	protein_coding	dopamine receptor D4	42.2083	-1.14059	0.274387	-4.15686	3.23e-05	0.000751781
chr19	36358801	36370693	ENSG00000105290	APLP1	+	protein_coding	amyloid beta precursor like protein 1	228.225	-0.708735	0.170507	-4.15663	3.23e-05	0.000751781
chr3	9439299	9520924	ENSG00000168137	SETD5	+	protein_coding	SET domain containing 5	2867.61	-0.570806	0.137494	-4.15149	3.3e-05	0.000763511
chr3	9439299	9520924	ENSG00000168137	SETD5	+	protein_coding	SET domain containing 5	2867.61	-0.570806	0.137494	-4.15149	3.3e-05	0.000763511
chr20	44563267	44576662	ENSG00000100982	PCIF1	+	protein_coding	PDX1 C-terminal inhibiting factor 1	479.134	-0.667279	0.161019	-4.14411	3.41e-05	0.000783678
chr1	168250278	168283664	ENSG00000143178	TBX19	+	protein_coding	T-box 19	28.8482	-1.19289	0.287897	-4.14346	3.42e-05	0.000784695
chr1	161136200	161147803	ENSG00000143224	PPOX	+	protein_coding	protoporphyrinogen oxidase	181.095	-0.741083	0.178874	-4.14305	3.43e-05	0.000784881
chr19	1481427	1490751	ENSG00000115257	PCSK4	-	protein_coding	proprotein convertase subtilisin/kexin type 4	92.5141	-0.876345	0.211655	-4.14045	3.47e-05	0.000792647
chr17	43298811	43324687	ENSG00000184922	FMNL1	+	protein_coding	formin like 1	67.2694	-0.970456	0.23489	-4.13153	3.6e-05	0.000819022
chr19	19101697	19144832	ENSG00000064607	SUGP2	-	protein_coding	SURP and G-patch domain containing 2	2637.84	-0.625874	0.151577	-4.12907	3.64e-05	0.000825323
chr17	48638429	48704835	ENSG00000006283	CACNA1G	+	protein_coding	calcium voltage-gated channel subunit alpha1 G	111.768	-1.00037	0.242886	-4.11868	3.81e-05	0.000859532
chr9	131595221	131644773	ENSG00000171097	KYAT1	-	protein_coding	kynurenine aminotransferase 1	185.87	-0.795174	0.193116	-4.11759	3.83e-05	0.000862313
chr17	7825177	7833121	ENSG00000170049	KCNAB3	-	protein_coding	potassium voltage-gated channel subfamily A regulatory beta subunit 3	450.867	-0.632041	0.153578	-4.11544	3.86e-05	0.000867801
chr5	176946789	176981542	ENSG00000146067	FAM193B	-	protein_coding	family with sequence similarity 193 member B	850.438	-0.599395	0.145827	-4.11032	3.95e-05	0.000884612
chr1	210501596	210849638	ENSG00000054392	HHAT	+	protein_coding	hedgehog acyltransferase	51.343	-1.10914	0.270692	-4.0974	4.18e-05	0.00092165
chr1	70876901	70905534	ENSG00000116761	CTH	+	protein_coding	cystathionine gamma-lyase	448.253	-0.747105	0.182636	-4.09068	4.3e-05	0.000944617
chr3	105374305	105588396	ENSG00000114423	CBLB	-	protein_coding	Cbl proto-oncogene B	176.224	-0.768419	0.187915	-4.08918	4.33e-05	0.000947575
chr3	133651540	133771028	ENSG00000174640	SLCO2A1	-	protein_coding	solute carrier organic anion transporter family member 2A1	23.5122	-1.22456	0.299608	-4.08719	4.37e-05	0.00095193
chr15	65673802	65715410	ENSG00000103742	IGDCC4	-	protein_coding	immunoglobulin superfamily DCC subclass member 4	186.575	-0.804452	0.196921	-4.08514	4.41e-05	0.000958985
chr2	74724644	74730443	ENSG00000179528	LBX2	-	protein_coding	ladybird homeobox 2	22.7796	-1.25721	0.30864	-4.0734	4.63e-05	0.000999951

## Sheet: upregulated in KO
CHR	start	end	gene	name	strand	biotype	description	baseMean	log2FoldChange	lfcSE	stat	pvalue	padj
chr20	42086568	42092245	ENSG00000124193	SRSF6	+	protein_coding	serine and arginine rich splicing factor 6	1763.59	1.39331	0.140532	9.91455	3.6e-23	2.7e-19
chrX	48432837	48437454	ENSG00000102317	RBM3	+	protein_coding	RNA binding motif protein 3	1674.23	1.17054	0.134072	8.73067	2.53e-18	6.32e-15
chr9	33461439	33473928	ENSG00000165271	NOL6	-	protein_coding	nucleolar protein 6	593.944	1.3653	0.162394	8.40732	4.19e-17	5.71e-14
chr7	588834	767287	ENSG00000188191	PRKAR1B	-	protein_coding	protein kinase cAMP-dependent type I regulatory subunit beta	179.559	1.77981	0.21366	8.3301	8.08e-17	9.31e-14
chr14	103995521	104003410	ENSG00000166166	TRMT61A	+	protein_coding	tRNA methyltransferase 61A	252.256	1.42488	0.174493	8.16585	3.19e-16	2.99e-13
chr2	3501132	3523507	ENSG00000182551	ADI1	-	protein_coding	acireductone dioxygenase 1	472.544	1.27467	0.1636	7.79139	6.63e-15	5.65e-12
chrM	577	647	ENSG00000210049	MT-TF	+	Mt_tRNA	mitochondrially encoded tRNA phenylalanine	180.984	1.7244	0.221809	7.77427	7.59e-15	5.65e-12
chrX	129040097	129063737	ENSG00000156697	UTP14A	+	protein_coding	UTP14A%2C small subunit processome component	649.945	1.25332	0.166909	7.50901	5.96e-14	3.72e-11
chr13	31710762	31736525	ENSG00000120694	HSPH1	-	protein_coding	heat shock protein family H (Hsp110) member 1	1996.94	1.04109	0.142163	7.3232	2.42e-13	1.34e-10
chr7	55433141	55501435	ENSG00000132434	LANCL2	+	protein_coding	LanC like 2	276.537	1.3386	0.183016	7.31412	2.59e-13	1.39e-10
chr11	10818597	10830657	ENSG00000110321	EIF4G2	-	protein_coding	eukaryotic translation initiation factor 4 gamma 2	10546	0.910386	0.124742	7.29816	2.92e-13	1.51e-10
chr12	125431371	125473668	ENSG00000150990	DHX37	-	protein_coding	DEAH-box helicase 37	1207.55	1.20001	0.167461	7.16591	7.73e-13	3.73e-10
chr17	79845713	79849462	ENSG00000183684	ALYREF	-	protein_coding	Aly/REF export factor	1689.02	1.095	0.153784	7.12041	1.08e-12	4.88e-10
chr1	8921061	8939308	ENSG00000074800	ENO1	-	protein_coding	enolase 1	14639.5	0.949743	0.134441	7.06437	1.61e-12	6.9e-10
chr1	44435672	44439041	ENSG00000132768	DPH2	+	protein_coding	DPH2 homolog	428.444	1.23213	0.17528	7.0295	2.07e-12	8.62e-10
chr11	66104804	66112596	ENSG00000174744	BRMS1	-	protein_coding	breast cancer metastasis suppressor 1	416.108	1.08041	0.153988	7.01622	2.28e-12	9.23e-10
chr1	55315306	55352891	ENSG00000116133	DHCR24	-	protein_coding	24-dehydrocholesterol reductase	2585.11	1.02179	0.148314	6.88937	5.6e-12	2.15e-09
chrX	153275951	153285431	ENSG00000184216	IRAK1	-	protein_coding	interleukin 1 receptor associated kinase 1	3544.22	0.918877	0.133558	6.88	5.99e-12	2.24e-09
chr3	195754054	195809060	ENSG00000072274	TFRC	-	protein_coding	transferrin receptor	945.386	1.20066	0.175307	6.84887	7.44e-12	2.72e-09
chr11	60609544	60618554	ENSG00000110104	CCDC86	+	protein_coding	coiled-coil domain containing 86	1130.67	1.09377	0.159881	6.84115	7.86e-12	2.8e-09
chr22	35776354	35790207	ENSG00000100292	HMOX1	+	protein_coding	heme oxygenase 1	297.969	1.52802	0.224111	6.81813	9.22e-12	3.21e-09
chr1	19578033	19586622	ENSG00000053372	MRTO4	+	protein_coding	MRT4 homolog%2C ribosome maturation factor	818.344	1.08295	0.16036	6.75327	1.45e-11	4.92e-09
chr1	1407143	1433228	ENSG00000160072	ATAD3B	+	protein_coding	ATPase family%2C AAA domain containing 3B	662.065	1.02103	0.152851	6.67989	2.39e-11	7.96e-09
chr3	51967446	51975957	ENSG00000114767	RRP9	-	protein_coding	ribosomal RNA processing 9%2C U3 small nucleolar RNA binding protein	278.102	1.20855	0.181358	6.66391	2.67e-11	8.68e-09
chr20	60877149	60883918	ENSG00000130706	ADRM1	+	protein_coding	adhesion regulating molecule 1	905.992	1.04068	0.157219	6.6193	3.61e-11	1.1e-08
chr2	10580094	10588630	ENSG00000115758	ODC1	-	protein_coding	ornithine decarboxylase 1	2615.48	1.03114	0.15621	6.60097	4.08e-11	1.22e-08
chr10	81107225	81115093	ENSG00000108179	PPIF	+	protein_coding	peptidylprolyl isomerase F	2106.8	0.951138	0.14471	6.57271	4.94e-11	1.45e-08
chr2	231921578	232037541	ENSG00000173692	PSMD1	+	protein_coding	proteasome 26S subunit%2C non-ATPase 1	1748.59	0.915772	0.140317	6.52645	6.73e-11	1.9e-08
chr6	136578001	136610989	ENSG00000029363	BCLAF1	-	protein_coding	BCL2 associated transcription factor 1	2025.75	1.06751	0.164887	6.4742	9.53e-11	2.5e-08
chr6	36562145	36573377	ENSG00000112081	SRSF3	+	protein_coding	serine and arginine rich splicing factor 3	3504.77	0.835139	0.129986	6.42484	1.32e-10	3.41e-08
chr16	834974	838397	ENSG00000007376	RPUSD1	-	protein_coding	RNA pseudouridylate synthase domain containing 1	713.373	1.0475	0.163491	6.40704	1.48e-10	3.7e-08
chr3	138327448	138352218	ENSG00000158234	FAIM	+	protein_coding	Fas apoptotic inhibitory molecule	298.464	1.054	0.164917	6.39112	1.65e-10	4.04e-08
chr1	156564279	156571288	ENSG00000160818	GPATCH4	-	protein_coding	G-patch domain containing 4	1473.36	1.10358	0.173142	6.37383	1.84e-10	4.31e-08
chr17	74730197	74733456	ENSG00000161547	SRSF2	-	protein_coding	serine and arginine rich splicing factor 2	1865.92	1.04203	0.163468	6.3745	1.84e-10	4.31e-08
chr6	144164481	144184949	ENSG00000135521	LTV1	+	protein_coding	LTV1 ribosome biogenesis factor	557.564	0.992846	0.156434	6.34673	2.2e-10	5.06e-08
chr19	8509651	8553998	ENSG00000099783	HNRNPM	+	protein_coding	heterogeneous nuclear ribonucleoprotein M	3595.97	1.16627	0.184462	6.32258	2.57e-10	5.75e-08
chr12	114254543	114404176	ENSG00000122965	RBM19	-	protein_coding	RNA binding motif protein 19	524.627	0.961914	0.154678	6.21882	5.01e-10	1.09e-07
chr19	50431959	50437192	ENSG00000169136	ATF5	+	protein_coding	activating transcription factor 5	167.074	1.2777	0.206521	6.18679	6.14e-10	1.28e-07
chr10	99116115	99161127	ENSG00000052749	RRP12	-	protein_coding	ribosomal RNA processing 12 homolog	979.833	0.849964	0.137486	6.18217	6.32e-10	1.3e-07
chr17	43224684	43229468	ENSG00000186834	HEXIM1	+	protein_coding	hexamethylene bisacetamide inducible 1	536.338	1.04041	0.169549	6.13631	8.45e-10	1.71e-07
chr1	182808504	182856886	ENSG00000135829	DHX9	+	protein_coding	DExH-box helicase 9	4482.97	0.847094	0.138287	6.12561	9.03e-10	1.8e-07
chr10	102747124	102754158	ENSG00000107815	TWNK	+	protein_coding	twinkle mtDNA helicase	602.546	0.953177	0.156226	6.10126	1.05e-09	2.05e-07
chr11	532242	537287	ENSG00000174775	HRAS	-	protein_coding	HRas proto-oncogene%2C GTPase	349.598	1.06004	0.173869	6.09674	1.08e-09	2.07e-07
chr17	65334032	65362743	ENSG00000197170	PSMD12	-	protein_coding	proteasome 26S subunit%2C non-ATPase 12	889.399	0.898124	0.147341	6.09554	1.09e-09	2.07e-07
chr17	65713949	65740647	ENSG00000130935	NOL11	+	protein_coding	nucleolar protein 11	1119.53	0.849532	0.139816	6.07609	1.23e-09	2.31e-07
chr6	10694928	10710015	ENSG00000111845	PAK1IP1	+	protein_coding	PAK1 interacting protein 1	264.197	1.03774	0.171253	6.05969	1.36e-09	2.49e-07
chr11	47440320	47447993	ENSG00000165916	PSMC3	-	protein_coding	proteasome 26S subunit%2C ATPase 3	1145.87	0.817842	0.135422	6.03921	1.55e-09	2.79e-07
chr16	5083703	5137380	ENSG00000033011	ALG1	+	protein_coding	ALG1%2C chitobiosyldiphosphodolichol beta-mannosyltransferase	146.155	1.26771	0.213093	5.94908	2.7e-09	4.75e-07
chr1	94333373	94345474	ENSG00000067334	DNTTIP2	-	protein_coding	deoxynucleotidyltransferase terminal interacting protein 2	812.151	0.926592	0.156126	5.9349	2.94e-09	5.12e-07
chr17	3539762	3564836	ENSG00000040531	CTNS	+	protein_coding	cystinosin%2C lysosomal cystine transporter	274.155	0.987372	0.166633	5.92543	3.11e-09	5.36e-07
chr1	35641979	35658749	ENSG00000116560	SFPQ	-	protein_coding	splicing factor proline and glutamine rich	7110.77	1.05117	0.177894	5.90895	3.44e-09	5.72e-07
chr20	34824381	34858840	ENSG00000131043	AAR2	+	protein_coding	AAR2 splicing factor homolog	380.943	0.969646	0.164138	5.90752	3.47e-09	5.72e-07
chr1	36023074	36032875	ENSG00000020129	NCDN	+	protein_coding	neurochondrin	618.14	0.937896	0.159388	5.88436	4e-09	6.37e-07
chr17	2592680	2615957	ENSG00000132361	CLUH	-	protein_coding	clustered mitochondria homolog	3109.61	0.850515	0.145077	5.86249	4.56e-09	7.19e-07
chr1	43629846	43736607	ENSG00000117395	EBNA1BP2	-	protein_coding	EBNA1 binding protein 2	1103.36	0.891136	0.152058	5.86049	4.62e-09	7.2e-07
chr9	33025209	33039905	ENSG00000086061	DNAJA1	+	protein_coding	DnaJ heat shock protein family (Hsp40) member A1	1883.41	0.828694	0.141513	5.85594	4.74e-09	7.29e-07
chr8	67341263	67342966	ENSG00000179041	RRS1	+	protein_coding	ribosome biogenesis regulator homolog	529.664	1.02303	0.174834	5.85142	4.87e-09	7.37e-07
chr17	48452420	48474914	ENSG00000108829	LRRC59	-	protein_coding	leucine rich repeat containing 59	2447.46	0.795643	0.136201	5.84168	5.17e-09	7.74e-07
chr17	40976402	40995774	ENSG00000131467	PSME3	+	protein_coding	proteasome activator subunit 3	2222.87	1.00634	0.172387	5.83771	5.29e-09	7.8e-07
chr12	101673887	101780394	ENSG00000120800	UTP20	+	protein_coding	UTP20%2C small subunit processome component	790.961	1.0369	0.177885	5.82908	5.57e-09	8.1e-07
chr14	103799881	103811362	ENSG00000100664	EIF5	+	protein_coding	eukaryotic translation initiation factor 5	2667.73	0.806891	0.138577	5.8227	5.79e-09	8.34e-07
chr11	66384053	66394818	ENSG00000239306	RBM14	+	protein_coding	RNA binding motif protein 14	1393.45	1.00329	0.173253	5.79086	7e-09	9.89e-07
chr5	6599352	6633404	ENSG00000037474	NSUN2	-	protein_coding	NOP2/Sun RNA methyltransferase family member 2	1424.17	0.866285	0.149563	5.79213	6.95e-09	9.89e-07
chr22	30972612	31003070	ENSG00000100029	PES1	-	protein_coding	pescadillo ribosomal biogenesis factor 1	1786.7	0.967258	0.167274	5.78249	7.36e-09	1.03e-06
chr17	61896793	61907372	ENSG00000108592	FTSJ3	-	protein_coding	FtsJ RNA methyltransferase homolog 3	1050.5	0.846152	0.146491	5.77614	7.64e-09	1.05e-06
chr7	150904923	150924316	ENSG00000033050	ABCF2	-	protein_coding	ATP binding cassette subfamily F member 2	1696.69	0.828647	0.14347	5.77576	7.66e-09	1.05e-06
chr9	35056061	35073246	ENSG00000165280	VCP	-	protein_coding	valosin containing protein	3444	0.895342	0.155162	5.77037	7.91e-09	1.08e-06
chr4	78783674	78873944	ENSG00000169288	MRPL1	+	protein_coding	mitochondrial ribosomal protein L1	201.293	1.10255	0.193814	5.68873	1.28e-08	1.7e-06
chr12	108079509	108106944	ENSG00000136045	PWP1	+	protein_coding	PWP1 homolog%2C endonuclein	689.012	0.81925	0.144181	5.68211	1.33e-08	1.75e-06
chr11	62559595	62573774	ENSG00000162231	NXF1	-	protein_coding	nuclear RNA export factor 1	1115.24	1.03976	0.183114	5.67824	1.36e-08	1.76e-06
chr17	73772515	73781974	ENSG00000132475	H3F3B	-	protein_coding	H3 histone family member 3B	1858.4	0.874255	0.153954	5.67867	1.36e-08	1.76e-06
chr20	5917881	5931182	ENSG00000089195	TRMT6	-	protein_coding	tRNA methyltransferase 6	425.536	0.844833	0.148875	5.67478	1.39e-08	1.78e-06
chr9	136197552	136203235	ENSG00000148296	SURF6	-	protein_coding	surfeit 6	711.745	0.884104	0.156261	5.65788	1.53e-08	1.95e-06
chr9	131707809	131709898	ENSG00000175283	DOLK	-	protein_coding	dolichol kinase	242.108	1.23219	0.217952	5.65351	1.57e-08	1.98e-06
chr12	6666029	6677857	ENSG00000111641	NOP2	-	protein_coding	NOP2 nucleolar protein	1505.85	0.793809	0.140464	5.65133	1.59e-08	1.99e-06
chr6	151685252	151712683	ENSG00000181472	ZBTB2	-	protein_coding	zinc finger and BTB domain containing 2	405.379	0.88559	0.156862	5.64568	1.65e-08	2.04e-06
chr9	33247818	33264761	ENSG00000107262	BAG1	-	protein_coding	BCL2 associated athanogene 1	593.75	0.98075	0.174002	5.63643	1.74e-08	2.13e-06
chr5	175810949	175815976	ENSG00000048162	NOP16	-	protein_coding	NOP16 nucleolar protein	348.572	0.895136	0.159006	5.62958	1.81e-08	2.18e-06
chr16	30434940	30441396	ENSG00000179958	DCTPP1	-	protein_coding	dCTP pyrophosphatase 1	499.515	0.887543	0.157883	5.62154	1.89e-08	2.23e-06
chr1	45805342	45809647	ENSG00000132773	TOE1	+	protein_coding	target of EGR1%2C exonuclease	272.117	1.15718	0.206104	5.61452	1.97e-08	2.29e-06
chr20	34236847	34252878	ENSG00000244462	RBM12	-	protein_coding	RNA binding motif protein 12	1849.31	0.762343	0.135856	5.6114	2.01e-08	2.3e-06
chr5	167913450	167946304	ENSG00000113643	RARS	+	protein_coding	arginyl-tRNA synthetase	1296.58	0.766257	0.136557	5.61126	2.01e-08	2.3e-06
chr16	5074845	5084142	ENSG00000103174	NAGPA	-	protein_coding	N-acetylglucosamine-1-phosphodiester alpha-N-acetylglucosaminidase	160.451	1.00864	0.180666	5.5829	2.37e-08	2.66e-06
chrM	1602	1670	ENSG00000210077	MT-TV	+	Mt_tRNA	mitochondrially encoded tRNA valine	45.1236	1.49116	0.267204	5.5806	2.4e-08	2.68e-06
chr17	7210318	7215774	ENSG00000132507	EIF5A	+	protein_coding	eukaryotic translation initiation factor 5A	3879.6	0.784368	0.141813	5.53102	3.18e-08	3.48e-06
chr17	38137050	38154213	ENSG00000108344	PSMD3	+	protein_coding	proteasome 26S subunit%2C non-ATPase 3	2419.41	0.803117	0.145272	5.52836	3.23e-08	3.48e-06
chr17	79976578	79981983	ENSG00000169689	CENPX	-	protein_coding	centromere protein X	404.939	0.889417	0.160859	5.52916	3.22e-08	3.48e-06
chr11	36295051	36310999	ENSG00000110442	COMMD9	-	protein_coding	COMM domain containing 9	350.613	0.969721	0.175566	5.5234	3.32e-08	3.56e-06
chr2	71213068	71222075	ENSG00000144043	TEX261	-	protein_coding	testis expressed 261	935.031	0.917831	0.166435	5.51464	3.49e-08	3.69e-06
chr11	63952744	63972015	ENSG00000168439	STIP1	+	protein_coding	stress induced phosphoprotein 1	5589	0.763464	0.138927	5.49543	3.9e-08	4.08e-06
chr21	45192393	45196326	ENSG00000160213	CSTB	-	protein_coding	cystatin B	975.626	0.832653	0.151926	5.48066	4.24e-08	4.41e-06
chr13	29233241	29253062	ENSG00000132963	POMP	+	protein_coding	proteasome maturation protein	386.924	0.87963	0.160912	5.46655	4.59e-08	4.69e-06
chr17	72772622	72835918	ENSG00000109066	TMEM104	+	protein_coding	transmembrane protein 104	299.901	1.06861	0.195661	5.46152	4.72e-08	4.78e-06
chr6	13615559	13632971	ENSG00000225921	NOL7	+	protein_coding	nucleolar protein 7	656.19	0.781363	0.143106	5.46002	4.76e-08	4.79e-06
chr1	24104895	24114722	ENSG00000057757	PITHD1	+	protein_coding	PITH domain containing 1	421.149	0.856415	0.156992	5.45514	4.89e-08	4.85e-06
chr4	71554196	71556267	ENSG00000132467	UTP3	+	protein_coding	UTP3%2C small subunit processome component	550.933	0.805137	0.147717	5.45055	5.02e-08	4.95e-06
chr8	27454434	27472548	ENSG00000120885	CLU	-	protein_coding	clusterin	730.524	1.00927	0.18534	5.44549	5.17e-08	5.06e-06
chr12	120532899	120555306	ENSG00000111737	RAB35	-	protein_coding	RAB35%2C member RAS oncogene family	805.789	0.906794	0.166595	5.44309	5.24e-08	5.09e-06
chr19	5784843	5791249	ENSG00000141994	DUS3L	-	protein_coding	dihydrouridine synthase 3 like	620.894	0.915424	0.168751	5.42471	5.8e-08	5.61e-06
chr19	50979657	50986608	ENSG00000161671	EMC10	+	protein_coding	ER membrane protein complex subunit 10	867.706	0.955764	0.176511	5.41476	6.14e-08	5.89e-06
chr16	58699013	58719008	ENSG00000103042	SLC38A7	-	protein_coding	solute carrier family 38 member 7	299.529	1.07515	0.198622	5.41304	6.2e-08	5.9e-06
chrX	152953554	152962048	ENSG00000130821	SLC6A8	+	protein_coding	solute carrier family 6 member 8	1114.02	0.768096	0.141921	5.41213	6.23e-08	5.9e-06
chr3	9834179	9849410	ENSG00000241553	ARPC4	+	protein_coding	actin related protein 2/3 complex subunit 4	211.542	1.03626	0.191967	5.39812	6.73e-08	6.3e-06
chr20	3127165	3140543	ENSG00000215251	FASTKD5	-	protein_coding	FAST kinase domains 5	364.208	0.917273	0.170099	5.39259	6.94e-08	6.46e-06
chr20	44518783	44527459	ENSG00000064601	CTSA	+	protein_coding	cathepsin A	663.076	0.862415	0.160079	5.38745	7.15e-08	6.57e-06
chr8	42249142	42263415	ENSG00000078668	VDAC3	+	protein_coding	voltage dependent anion channel 3	999.857	0.733139	0.136155	5.38458	7.26e-08	6.63e-06
chr6	160181360	160200144	ENSG00000120437	ACAT2	+	protein_coding	acetyl-CoA acetyltransferase 2	545.117	0.881595	0.164283	5.36633	8.04e-08	7.25e-06
chr1	227057885	227083806	ENSG00000143801	PSEN2	+	protein_coding	presenilin 2	255.874	0.934913	0.174605	5.35445	8.58e-08	7.7e-06
chr1	115110178	115124260	ENSG00000116752	BCAS2	-	protein_coding	BCAS2%2C pre-mRNA processing factor	536.583	0.853019	0.159351	5.35307	8.65e-08	7.71e-06
chr9	131133598	131153015	ENSG00000167118	URM1	+	protein_coding	ubiquitin related modifier 1	480.62	0.986644	0.184874	5.33684	9.46e-08	8.33e-06
chr1	111982512	111991998	ENSG00000116455	WDR77	-	protein_coding	WD repeat domain 77	670.453	0.838512	0.157369	5.3283	9.91e-08	8.63e-06
chr2	32853099	33046118	ENSG00000018699	TTC27	+	protein_coding	tetratricopeptide repeat domain 27	352.015	0.80822	0.151867	5.32188	1.03e-07	8.69e-06
chr20	55966463	55984389	ENSG00000132819	RBM38	+	protein_coding	RNA binding motif protein 38	500.819	0.911467	0.171238	5.32282	1.02e-07	8.69e-06
chr3	185633694	185655924	ENSG00000136527	TRA2B	-	protein_coding	transformer 2 beta homolog	2405.72	0.683972	0.12847	5.32396	1.02e-07	8.69e-06
chr9	140135665	140138159	ENSG00000188229	TUBB4B	+	protein_coding	tubulin beta 4B class IVb	5567.48	0.954832	0.17931	5.32504	1.01e-07	8.69e-06
chr17	1619817	1641893	ENSG00000167716	WDR81	+	protein_coding	WD repeat domain 81	470.082	0.997889	0.187595	5.31938	1.04e-07	8.74e-06
chr3	184032283	184053146	ENSG00000114867	EIF4G1	+	protein_coding	eukaryotic translation initiation factor 4 gamma 1	12020.1	0.864133	0.162465	5.31889	1.04e-07	8.74e-06
chr11	122928197	122933938	ENSG00000109971	HSPA8	-	protein_coding	heat shock protein family A (Hsp70) member 8	14236.7	0.781053	0.148073	5.27478	1.33e-07	1.09e-05
chr16	1876968	1890208	ENSG00000180185	FAHD1	+	protein_coding	fumarylacetoacetate hydrolase domain containing 1	246.721	0.96486	0.183076	5.27026	1.36e-07	1.1e-05
chr7	44240567	44253893	ENSG00000106636	YKT6	+	protein_coding	YKT6 v-SNARE homolog	931.706	0.732755	0.139025	5.27068	1.36e-07	1.1e-05
chr11	62414320	62420774	ENSG00000185085	INTS5	-	protein_coding	integrator complex subunit 5	304.084	1.0551	0.200562	5.26074	1.43e-07	1.15e-05
chr10	43881065	43904614	ENSG00000169813	HNRNPF	-	protein_coding	heterogeneous nuclear ribonucleoprotein F	4204.21	0.703582	0.134437	5.23356	1.66e-07	1.3e-05
chr2	85766288	85772403	ENSG00000168906	MAT2A	+	protein_coding	methionine adenosyltransferase 2A	1661.55	0.745356	0.142355	5.23589	1.64e-07	1.3e-05
chr7	150929575	150935908	ENSG00000033100	CHPF2	+	protein_coding	chondroitin polymerizing factor 2	255.812	1.01579	0.19408	5.23387	1.66e-07	1.3e-05
chr14	102547075	102606036	ENSG00000080824	HSP90AA1	-	protein_coding	heat shock protein 90 alpha family class A member 1	10931.2	0.728924	0.139364	5.23035	1.69e-07	1.31e-05
chr11	60658202	60674060	ENSG00000110107	PRPF19	-	protein_coding	pre-mRNA processing factor 19	2494.4	0.845125	0.162226	5.20956	1.89e-07	1.42e-05
chr2	70523107	70529222	ENSG00000035141	FAM136A	-	protein_coding	family with sequence similarity 136 member A	753.921	0.747358	0.143425	5.21078	1.88e-07	1.42e-05
chr18	20714528	20840431	ENSG00000134508	CABLES1	+	protein_coding	Cdk5 and Abl enzyme substrate 1	671.097	0.93314	0.179493	5.19877	2.01e-07	1.49e-05
chr1	27226729	27273353	ENSG00000090273	NUDC	+	protein_coding	nuclear distribution C%2C dynein complex regulator	1988.44	0.769123	0.148095	5.19345	2.06e-07	1.5e-05
chr11	790475	798316	ENSG00000177542	SLC25A22	-	protein_coding	solute carrier family 25 member 22	434.826	0.848403	0.163362	5.19339	2.06e-07	1.5e-05
chr7	128032331	128050306	ENSG00000106348	IMPDH1	-	protein_coding	inosine monophosphate dehydrogenase 1	1051.06	0.716126	0.137865	5.19441	2.05e-07	1.5e-05
chr8	145192672	145195746	ENSG00000235173	HGH1	+	protein_coding	HGH1 homolog	343.945	1.02526	0.197408	5.1936	2.06e-07	1.5e-05
chr19	45393826	45406946	ENSG00000130204	TOMM40	+	protein_coding	translocase of outer mitochondrial membrane 40	1077.42	0.883993	0.170347	5.18937	2.11e-07	1.53e-05
chrX	54466834	54471920	ENSG00000158526	TSR2	+	protein_coding	TSR2%2C ribosome maturation factor	371.584	0.823959	0.158942	5.18403	2.17e-07	1.56e-05
chr2	232318242	232348352	ENSG00000115053	NCL	-	protein_coding	nucleolin	17963.1	0.669683	0.129474	5.17235	2.31e-07	1.65e-05
chr17	73257755	73262454	ENSG00000125445	MRPS7	+	protein_coding	mitochondrial ribosomal protein S7	645.181	0.854395	0.165852	5.15155	2.58e-07	1.78e-05
chr16	8882680	8943188	ENSG00000140650	PMM2	+	protein_coding	phosphomannomutase 2	214.601	0.92154	0.179121	5.1448	2.68e-07	1.81e-05
chr6	33246885	33257304	ENSG00000227057	WDR46	-	protein_coding	WD repeat domain 46	522.424	0.856154	0.166411	5.1448	2.68e-07	1.81e-05
chr8	144806103	144815971	ENSG00000180921	FAM83H	-	protein_coding	family with sequence similarity 83 member H	389.419	0.972802	0.189498	5.13359	2.84e-07	1.9e-05
chr5	176022803	176037134	ENSG00000169258	GPRIN1	-	protein_coding	G protein regulated inducer of neurite outgrowth 1	545.375	0.868654	0.169386	5.12825	2.92e-07	1.95e-05
chr16	58033450	58055522	ENSG00000103005	USB1	+	protein_coding	U6 snRNA biogenesis phosphodiesterase 1	578.966	0.717885	0.140619	5.10519	3.3e-07	2.16e-05
chr1	110693108	110744824	ENSG00000197106	SLC6A17	+	protein_coding	solute carrier family 6 member 17	91.4094	1.17809	0.230982	5.10037	3.39e-07	2.2e-05
chrX	151999511	152038273	ENSG00000147383	NSDHL	+	protein_coding	NAD(P) dependent steroid dehydrogenase-like	340.34	0.842901	0.165245	5.10093	3.38e-07	2.2e-05
chr17	76164639	76169608	ENSG00000108639	SYNGR2	+	protein_coding	synaptogyrin 2	395.91	0.978929	0.192207	5.09308	3.52e-07	2.27e-05
chr17	79858841	79869340	ENSG00000185813	PCYT2	-	protein_coding	phosphate cytidylyltransferase 2%2C ethanolamine	280.401	0.99192	0.19476	5.09303	3.52e-07	2.27e-05
chr8	144898514	144912029	ENSG00000179950	PUF60	-	protein_coding	poly(U) binding splicing factor 60	1427.18	0.734134	0.144872	5.06748	4.03e-07	2.56e-05
chr3	194361517	194393206	ENSG00000041802	LSG1	-	protein_coding	large 60S subunit nuclear export GTPase 1	430.276	0.81882	0.16198	5.05507	4.3e-07	2.69e-05
chr17	73131343	73164376	ENSG00000189159	JPT1	-	protein_coding	Jupiter microtubule associated homolog 1	997.208	0.857866	0.169943	5.04798	4.47e-07	2.78e-05
chr16	67471917	67515140	ENSG00000159720	ATP6V0D1	-	protein_coding	ATPase H+ transporting V0 subunit d1	740.415	0.80525	0.159807	5.0389	4.68e-07	2.87e-05
chr9	131102925	131123749	ENSG00000167114	SLC27A4	+	protein_coding	solute carrier family 27 member 4	1053.46	0.912769	0.181855	5.01921	5.19e-07	3.15e-05
chr14	73957644	73960105	ENSG00000170468	RIOX1	+	protein_coding	ribosomal oxygenase 1	9.32653	1.56814	0.312657	5.01554	5.29e-07	3.18e-05
chr6	42989383	43001894	ENSG00000124541	RRP36	+	protein_coding	ribosomal RNA processing 36	799.168	0.830267	0.165532	5.01575	5.28e-07	3.18e-05
chr11	65543364	65548273	ENSG00000254470	AP5B1	-	protein_coding	adaptor related protein complex 5 beta 1 subunit	426.607	0.91252	0.181978	5.01445	5.32e-07	3.19e-05
chr12	104359582	104382652	ENSG00000139372	TDG	+	protein_coding	thymine DNA glycosylase	263.558	0.872318	0.173999	5.01335	5.35e-07	3.19e-05
chr11	57416465	57429340	ENSG00000172409	CLP1	+	protein_coding	cleavage and polyadenylation factor I subunit 1	121.46	1.03441	0.206377	5.01226	5.38e-07	3.2e-05
chr17	80036214	80056208	ENSG00000169710	FASN	-	protein_coding	fatty acid synthase	11335.6	0.807621	0.161635	4.99659	5.84e-07	3.45e-05
chr17	42282401	42298994	ENSG00000108312	UBTF	-	protein_coding	upstream binding transcription factor%2C RNA polymerase I	3045.12	0.8109	0.162366	4.99428	5.91e-07	3.47e-05
chrX	152965947	152990152	ENSG00000185825	BCAP31	-	protein_coding	B-cell receptor associated protein 31	996.268	0.720788	0.144395	4.9918	5.98e-07	3.5e-05
chr16	1988211	1993327	ENSG00000198736	MSRB1	-	protein_coding	methionine sulfoxide reductase B1	323.607	0.975373	0.195564	4.98748	6.12e-07	3.57e-05
chr18	77439801	77514510	ENSG00000060069	CTDP1	+	protein_coding	CTD phosphatase subunit 1	268.084	0.875187	0.175577	4.98462	6.21e-07	3.59e-05
chr11	61560109	61564716	ENSG00000168496	FEN1	+	protein_coding	flap structure-specific endonuclease 1	910.179	0.696996	0.140663	4.95508	7.23e-07	4.09e-05
chr17	7486847	7496107	ENSG00000129255	MPDU1	+	protein_coding	mannose-P-dolichol utilization defect 1	413.605	0.834312	0.168515	4.95096	7.38e-07	4.14e-05
chr6	43477440	43497323	ENSG00000171453	POLR1C	+	protein_coding	RNA polymerase I subunit C	406.538	0.743259	0.15035	4.94351	7.67e-07	4.27e-05
chr1	2517930	2522908	ENSG00000157870	FAM213B	+	protein_coding	family with sequence similarity 213 member B	231.734	0.88498	0.179079	4.94183	7.74e-07	4.29e-05
chr11	64126620	64139687	ENSG00000162302	RPS6KA4	+	protein_coding	ribosomal protein S6 kinase A4	418.802	0.854928	0.17311	4.93864	7.87e-07	4.34e-05
chr17	61904512	61909379	ENSG00000087191	PSMC5	+	protein_coding	proteasome 26S subunit%2C ATPase 5	935.632	0.737386	0.149321	4.93825	7.88e-07	4.34e-05
chr2	122484521	122494499	ENSG00000155438	NIFK	-	protein_coding	nucleolar protein interacting with the FHA domain of MKI67	469.539	0.732582	0.148536	4.932	8.14e-07	4.47e-05
chr11	111895538	111935114	ENSG00000150768	DLAT	+	protein_coding	dihydrolipoamide S-acetyltransferase	1280.31	0.62784	0.12736	4.92963	8.24e-07	4.5e-05
chr3	14219858	14242619	ENSG00000170860	LSM3	+	protein_coding	LSM3 homolog%2C U6 small nuclear RNA and mRNA degradation associated	461.015	0.741438	0.150446	4.92828	8.3e-07	4.52e-05
chr22	23487513	23506537	ENSG00000100228	RAB36	+	protein_coding	RAB36%2C member RAS oncogene family	139.056	1.04349	0.211947	4.92335	8.51e-07	4.62e-05
chr6	111279763	111289093	ENSG00000155115	GTF3C6	+	protein_coding	general transcription factor IIIC subunit 6	446.262	0.803205	0.163278	4.91925	8.69e-07	4.7e-05
chr7	25159710	25164980	ENSG00000172115	CYCS	-	protein_coding	cytochrome c%2C somatic	1257.74	0.68848	0.140048	4.91602	8.83e-07	4.75e-05
chr5	174151536	174157896	ENSG00000120149	MSX2	+	protein_coding	msh homeobox 2	364.72	0.96849	0.197073	4.91438	8.91e-07	4.76e-05
chr1	36067185	36107445	ENSG00000126067	PSMB2	-	protein_coding	proteasome subunit beta 2	2483.35	0.676271	0.137828	4.90663	9.27e-07	4.91e-05
chr10	70883268	70932617	ENSG00000122958	VPS26A	+	protein_coding	VPS26%2C retromer complex component A	714.477	0.732333	0.149265	4.90626	9.28e-07	4.91e-05
chr10	70883268	70932617	ENSG00000122958	VPS26A	+	protein_coding	VPS26%2C retromer complex component A	714.477	0.732333	0.149265	4.90626	9.28e-07	4.91e-05
chr12	56295197	56326402	ENSG00000170473	PYM1	-	protein_coding	PYM homolog 1%2C exon junction complex associated factor	220.037	0.906458	0.184784	4.9055	9.32e-07	4.91e-05
chr2	27422455	27435826	ENSG00000138074	SLC5A6	-	protein_coding	solute carrier family 5 member 6	774.499	0.683257	0.139276	4.90576	9.31e-07	4.91e-05
chr9	136336217	136344259	ENSG00000160326	SLC2A6	-	protein_coding	solute carrier family 2 member 6	154.226	0.935699	0.190863	4.90246	9.46e-07	4.97e-05
chr22	47080308	47134158	ENSG00000100422	CERK	-	protein_coding	ceramide kinase	1203.1	0.889468	0.181467	4.90155	9.51e-07	4.98e-05
chr1	246703862	246729626	ENSG00000162851	TFB2M	-	protein_coding	transcription factor B2%2C mitochondrial	102.314	1.01741	0.208041	4.8904	1.01e-06	5.23e-05
chr1	40723779	40759856	ENSG00000084073	ZMPSTE24	+	protein_coding	zinc metallopeptidase STE24	541.862	0.788756	0.16143	4.88605	1.03e-06	5.3e-05
chrX	11129421	11141198	ENSG00000004961	HCCS	+	protein_coding	holocytochrome c synthase	319.462	0.831053	0.170239	4.8817	1.05e-06	5.4e-05
chr6	31626075	31628549	ENSG00000204439	C6orf47	-	protein_coding	chromosome 6 open reading frame 47	103.663	1.08264	0.221838	4.88033	1.06e-06	5.41e-05
chr17	30771279	30810336	ENSG00000108671	PSMD11	+	protein_coding	proteasome 26S subunit%2C non-ATPase 11	1648.56	0.729952	0.149598	4.87943	1.06e-06	5.42e-05
chr3	136055077	136471220	ENSG00000118007	STAG1	-	protein_coding	stromal antigen 1	345.871	0.86377	0.177202	4.87448	1.09e-06	5.52e-05
chr3	136055077	136471220	ENSG00000118007	STAG1	-	protein_coding	stromal antigen 1	345.871	0.86377	0.177202	4.87448	1.09e-06	5.52e-05
chr17	79523913	79615495	ENSG00000182446	NPLOC4	-	protein_coding	NPL4 homolog%2C ubiquitin recognition factor	1501.59	0.679163	0.139365	4.87327	1.1e-06	5.54e-05
chr7	95749532	95951459	ENSG00000004864	SLC25A13	-	protein_coding	solute carrier family 25 member 13	719.211	0.75785	0.155554	4.87194	1.11e-06	5.55e-05
chr12	132413745	132428406	ENSG00000177192	PUS1	+	protein_coding	pseudouridylate synthase 1	565.671	0.819136	0.168222	4.86939	1.12e-06	5.6e-05
chr12	132628993	132637013	ENSG00000184967	NOC4L	+	protein_coding	nucleolar complex associated 4 homolog	578.372	0.769533	0.158101	4.86734	1.13e-06	5.6e-05
chr17	647654	657239	ENSG00000179409	GEMIN4	-	protein_coding	gem nuclear organelle associated protein 4	1035.76	0.754131	0.154902	4.86844	1.12e-06	5.6e-05
chr19	3490819	3500938	ENSG00000129932	DOHH	-	protein_coding	deoxyhypusine hydroxylase	238.191	0.880898	0.180962	4.86786	1.13e-06	5.6e-05
chr2	71357444	71377231	ENSG00000124383	MPHOSPH10	+	protein_coding	M-phase phosphoprotein 10	591.86	0.726322	0.149237	4.8669	1.13e-06	5.6e-05
chr22	39257455	39268319	ENSG00000183741	CBX6	-	protein_coding	chromobox 6	2582.79	0.95	0.195795	4.85201	1.22e-06	5.98e-05
chr1	155204243	155214490	ENSG00000177628	GBA	-	protein_coding	glucosylceramidase beta	388.064	0.95393	0.196694	4.84981	1.24e-06	6.03e-05
chr19	13049392	13055303	ENSG00000179218	CALR	+	protein_coding	calreticulin	8286.48	0.655016	0.13514	4.84693	1.25e-06	6.09e-05
chr11	18415935	18429972	ENSG00000134333	LDHA	+	protein_coding	lactate dehydrogenase A	7196.04	0.750178	0.15495	4.84143	1.29e-06	6.21e-05
chr16	50099852	50140298	ENSG00000155393	HEATR3	+	protein_coding	HEAT repeat containing 3	456.348	0.778723	0.160948	4.83835	1.31e-06	6.29e-05
chr1	43391052	43424530	ENSG00000117394	SLC2A1	-	protein_coding	solute carrier family 2 member 1	519.913	0.727084	0.150483	4.83167	1.35e-06	6.46e-05
chr22	41921808	41940610	ENSG00000100413	POLR3H	-	protein_coding	RNA polymerase III subunit H	926.915	0.993397	0.205729	4.82866	1.37e-06	6.54e-05
chr11	57295936	57298276	ENSG00000134809	TIMM10	-	protein_coding	translocase of inner mitochondrial membrane 10	156.649	0.938342	0.194581	4.82238	1.42e-06	6.7e-05
chr8	146277764	146281416	ENSG00000182307	C8orf33	+	protein_coding	chromosome 8 open reading frame 33	872.068	0.743155	0.154088	4.82291	1.41e-06	6.7e-05
chr11	118964564	118966177	ENSG00000188486	H2AFX	-	protein_coding	H2A histone family member X	1673.11	0.767999	0.159443	4.81677	1.46e-06	6.87e-05
chr1	149895209	149900236	ENSG00000143368	SF3B4	-	protein_coding	splicing factor 3b subunit 4	1358.17	0.84436	0.175393	4.8141	1.48e-06	6.92e-05
chr20	30865467	30922814	ENSG00000101350	KIF3B	+	protein_coding	kinesin family member 3B	709.03	0.676965	0.140609	4.81452	1.48e-06	6.92e-05
chr3	184016497	184026842	ENSG00000175166	PSMD2	+	protein_coding	proteasome 26S subunit%2C non-ATPase 2	1436.4	0.703426	0.146409	4.80451	1.55e-06	7.22e-05
chr17	37617764	37721160	ENSG00000167258	CDK12	+	protein_coding	cyclin dependent kinase 12	2330.93	0.62121	0.129531	4.79586	1.62e-06	7.43e-05
chr10	58116989	58121036	ENSG00000122952	ZWINT	-	protein_coding	ZW10 interacting kinetochore protein	1251.55	0.654618	0.136657	4.79023	1.67e-06	7.58e-05
chr4	3508103	3534286	ENSG00000163956	LRPAP1	-	protein_coding	LDL receptor related protein associated protein 1	815.438	0.685731	0.143386	4.78242	1.73e-06	7.86e-05
chr16	30454952	30457502	ENSG00000179918	SEPHS2	-	protein_coding	selenophosphate synthetase 2	1063.7	0.781853	0.163858	4.77153	1.83e-06	8.27e-05
chr18	12307668	12344319	ENSG00000176014	TUBB6	+	protein_coding	tubulin beta 6 class V	1066.4	0.682795	0.143209	4.76783	1.86e-06	8.4e-05
chr16	57496299	57505922	ENSG00000102978	POLR2C	+	protein_coding	RNA polymerase II subunit C	771.389	0.713265	0.149662	4.76583	1.88e-06	8.46e-05
chr19	1275026	1279248	ENSG00000228300	C19orf24	+	protein_coding	chromosome 19 open reading frame 24	383.095	0.813997	0.170998	4.76026	1.93e-06	8.67e-05
chr6	36164521	36200567	ENSG00000096070	BRPF3	+	protein_coding	bromodomain and PHD finger containing 3	678.591	0.881415	0.18518	4.75978	1.94e-06	8.67e-05
chr19	5782971	5784776	ENSG00000212123	PRR22	-	protein_coding	proline rich 22	131.915	1.22186	0.257042	4.75353	2e-06	8.91e-05
chr17	4442192	4458926	ENSG00000132382	MYBBP1A	-	protein_coding	MYB binding protein 1a	3343.89	0.734669	0.154717	4.74846	2.05e-06	9.11e-05
chr2	68384976	68403370	ENSG00000115946	PNO1	+	protein_coding	partner of NOB1 homolog	189.054	0.824874	0.173736	4.74786	2.06e-06	9.11e-05
chr1	35178338	35325417	ENSG00000163866	SMIM12	-	protein_coding	small integral membrane protein 12	310.599	0.818447	0.172422	4.74677	2.07e-06	9.13e-05
chr4	2939660	2965112	ENSG00000087269	NOP14	-	protein_coding	NOP14 nucleolar protein	2507.98	0.718372	0.151363	4.74603	2.07e-06	9.14e-05
chr19	39421188	39423802	ENSG00000128626	MRPS12	+	protein_coding	mitochondrial ribosomal protein S12	272.758	0.91581	0.193007	4.74495	2.09e-06	9.16e-05
chr8	55047770	55060461	ENSG00000137547	MRPL15	+	protein_coding	mitochondrial ribosomal protein L15	568.839	0.72229	0.15227	4.74348	2.1e-06	9.19e-05
chr17	66031635	66042958	ENSG00000182481	KPNA2	+	protein_coding	karyopherin subunit alpha 2	2995.49	0.613933	0.129649	4.73534	2.19e-06	9.47e-05
chr6	26597180	26600278	ENSG00000146109	ABT1	+	protein_coding	activator of basal transcription 1	575.083	0.791682	0.167229	4.73413	2.2e-06	9.47e-05
chr7	102984701	103009842	ENSG00000161057	PSMC2	+	protein_coding	proteasome 26S subunit%2C ATPase 2	849.793	0.68936	0.145672	4.73227	2.22e-06	9.53e-05
chr6	36822603	36842800	ENSG00000137168	PPIL1	-	protein_coding	peptidylprolyl isomerase like 1	656.057	0.676088	0.143091	4.72489	2.3e-06	9.8e-05
chr3	50392180	50397041	ENSG00000126062	TMEM115	-	protein_coding	transmembrane protein 115	433.2	0.818789	0.1734	4.72197	2.34e-06	9.88e-05
chr11	64883875	64885170	ENSG00000174276	ZNHIT2	-	protein_coding	zinc finger HIT-type containing 2	96.6298	1.02827	0.217953	4.71783	2.38e-06	0.000100347
chr8	74884672	74895018	ENSG00000175606	TMEM70	+	protein_coding	transmembrane protein 70	166.947	0.888839	0.188494	4.71547	2.41e-06	0.000100893
chr12	69979114	69995350	ENSG00000166226	CCT2	+	protein_coding	chaperonin containing TCP1 subunit 2	3214.24	0.626188	0.133039	4.70679	2.52e-06	0.000104699
chr2	38970741	38978636	ENSG00000115875	SRSF7	-	protein_coding	serine and arginine rich splicing factor 7	2693.59	0.606266	0.128982	4.7004	2.6e-06	0.000107431
chr19	48949030	48960279	ENSG00000105447	GRWD1	+	protein_coding	glutamate rich WD repeat containing 1	928.048	0.897967	0.191313	4.6937	2.68e-06	0.000110404
chr13	113951556	113977987	ENSG00000185896	LAMP1	+	protein_coding	lysosomal associated membrane protein 1	967.084	0.702658	0.149866	4.68856	2.75e-06	0.000112903
chr9	100666771	100684852	ENSG00000136932	TRMO	-	protein_coding	tRNA methyltransferase O	144.906	0.975998	0.208232	4.68707	2.77e-06	0.000113108
chr1	1447531	1470067	ENSG00000197785	ATAD3A	+	protein_coding	ATPase family%2C AAA domain containing 3A	919.143	0.718542	0.153533	4.68005	2.87e-06	0.000116103
chr11	837356	842545	ENSG00000177700	POLR2L	-	protein_coding	RNA polymerase II subunit L	1125.05	0.742232	0.158704	4.67682	2.91e-06	0.000117331
chr1	209788215	209825811	ENSG00000196878	LAMB3	-	protein_coding	laminin subunit beta 3	20.656	1.42715	0.305254	4.67528	2.94e-06	0.000117877
chr12	133287405	133299228	ENSG00000247077	PGAM5	+	protein_coding	PGAM family member 5%2C mitochondrial serine/threonine protein phosphatase	1212.2	0.689517	0.147502	4.67462	2.94e-06	0.000117941
chr8	99129525	99172062	ENSG00000104356	POP1	+	protein_coding	POP1 homolog%2C ribonuclease P/MRP subunit	367.426	0.898561	0.192275	4.67332	2.96e-06	0.000118372
chr5	179233388	179265078	ENSG00000161011	SQSTM1	+	protein_coding	sequestosome 1	978.487	0.750398	0.160855	4.66507	3.09e-06	0.000122572
chr4	48485360	48491213	ENSG00000145248	SLC10A4	+	protein_coding	solute carrier family 10 member 4	66.9441	1.1191	0.239933	4.66421	3.1e-06	0.000122756
chr3	101280706	101285290	ENSG00000174173	TRMT10C	+	protein_coding	tRNA methyltransferase 10C%2C mitochondrial RNase P subunit	333.754	0.841639	0.180531	4.66203	3.13e-06	0.000123738
chr3	50357458	50365682	ENSG00000114383	TUSC2	-	protein_coding	tumor suppressor candidate 2	242.008	0.912215	0.195723	4.66075	3.15e-06	0.000124183
chr8	145577795	145584932	ENSG00000185803	SLC52A2	+	protein_coding	solute carrier family 52 member 2	181.996	0.885403	0.190242	4.65409	3.25e-06	0.000127929
chr2	201675317	201688569	ENSG00000082153	BZW1	+	protein_coding	basic leucine zipper and W2 domains 1	546.628	0.742134	0.159573	4.65075	3.31e-06	0.000129243
chr7	150026938	150029808	ENSG00000188707	ZBED6CL	+	protein_coding	ZBED6 C-terminal like	105.791	1.02771	0.220996	4.65036	3.31e-06	0.000129243
chr20	62588055	62680113	ENSG00000196700	ZNF512B	-	protein_coding	zinc finger protein 512B	795.721	0.801377	0.172389	4.64864	3.34e-06	0.000129316
chr3	41236328	41301587	ENSG00000168036	CTNNB1	+	protein_coding	catenin beta 1	1797.53	0.57913	0.124569	4.64909	3.33e-06	0.000129316
chr7	44605016	44614650	ENSG00000136271	DDX56	-	protein_coding	DEAD-box helicase 56	1049.87	0.687211	0.1478	4.64961	3.33e-06	0.000129316
chr1	1337288	1342693	ENSG00000242485	MRPL20	-	protein_coding	mitochondrial ribosomal protein L20	685.106	0.70028	0.15068	4.64745	3.36e-06	0.000129731
chr1	160175127	160185166	ENSG00000162734	PEA15	+	protein_coding	proliferation and apoptosis adaptor protein 15	1035.24	0.668673	0.144086	4.6408	3.47e-06	0.000133287
chr22	43562628	43583139	ENSG00000100304	TTLL12	-	protein_coding	tubulin tyrosine ligase like 12	3683.83	0.867086	0.186976	4.63743	3.53e-06	0.000135138
chr14	70193617	70238722	ENSG00000100650	SRSF5	+	protein_coding	serine and arginine rich splicing factor 5	2657.21	0.596278	0.128892	4.62617	3.72e-06	0.000141605
chr12	53894705	53900215	ENSG00000139546	TARBP2	+	protein_coding	TARBP2%2C RISC loading complex RNA binding subunit	292.259	0.731927	0.15826	4.62485	3.75e-06	0.000142146
chr11	64889655	64894843	ENSG00000149792	MRPL49	+	protein_coding	mitochondrial ribosomal protein L49	673.839	0.707415	0.153158	4.61886	3.86e-06	0.000145574
chr17	78109013	78120982	ENSG00000141543	EIF4A3	-	protein_coding	eukaryotic translation initiation factor 4A3	1118.12	0.703928	0.152524	4.61518	3.93e-06	0.000147435
chr5	151150606	151192346	ENSG00000145907	G3BP1	+	protein_coding	G3BP stress granule assembly factor 1	2177.33	0.606977	0.131506	4.61559	3.92e-06	0.000147435
chr16	68055179	68057770	ENSG00000182810	DDX28	-	protein_coding	DEAD-box helicase 28	193.728	0.946302	0.205142	4.61291	3.97e-06	0.000148313
chr12	6976283	6980112	ENSG00000111669	TPI1	+	protein_coding	triosephosphate isomerase 1	2621.81	0.627931	0.136157	4.61181	3.99e-06	0.000148357
chr16	70721342	70835064	ENSG00000103043	VAC14	-	protein_coding	Vac14%2C PIKFYVE complex component	781.489	0.73207	0.158737	4.61184	3.99e-06	0.000148357
chrM	648	1601	ENSG00000211459	MT-RNR1	+	Mt_rRNA	mitochondrially encoded 12S RNA	27971.7	0.695878	0.15094	4.61029	4.02e-06	0.000149081
chr5	172385732	172396774	ENSG00000037241	RPL26L1	+	protein_coding	ribosomal protein L26 like 1	176.326	0.826477	0.179347	4.60825	4.06e-06	0.000150175
chr16	74330673	74340186	ENSG00000103035	PSMD7	+	protein_coding	proteasome 26S subunit%2C non-ATPase 7	594.849	0.642574	0.139709	4.59939	4.24e-06	0.000156323
chr3	52082935	52090566	ENSG00000164086	DUSP7	-	protein_coding	dual specificity phosphatase 7	454.979	0.694485	0.151095	4.59636	4.3e-06	0.000158223
chr4	4269428	4291896	ENSG00000145220	LYAR	-	protein_coding	Ly1 antibody reactive	1211.19	0.751228	0.163724	4.58837	4.47e-06	0.000163194
chr17	660337	685581	ENSG00000167699	GLOD4	-	protein_coding	glyoxalase domain containing 4	625.439	0.645782	0.140892	4.58353	4.57e-06	0.000166612
chr16	31191431	31203127	ENSG00000089280	FUS	+	protein_coding	FUS RNA binding protein	7328.93	0.898812	0.196306	4.57862	4.68e-06	0.000169747
chr6	41888926	41900784	ENSG00000112578	BYSL	+	protein_coding	bystin like	578.628	0.646768	0.141309	4.57697	4.72e-06	0.000170677
chr11	66610306	66614017	ENSG00000173653	RCE1	+	protein_coding	Ras converting CAAX endopeptidase 1	224.448	0.788514	0.172469	4.57192	4.83e-06	0.000173588
chr1	44440159	44443967	ENSG00000117410	ATP6V0B	+	protein_coding	ATPase H+ transporting V0 subunit b	378.668	0.757563	0.165889	4.56667	4.96e-06	0.000177134
chr5	132387654	132442141	ENSG00000170606	HSPA4	+	protein_coding	heat shock protein family A (Hsp70) member 4	3367.93	0.646646	0.1416	4.5667	4.95e-06	0.000177134
chr5	139944041	139948688	ENSG00000176087	SLC35A4	+	protein_coding	solute carrier family 35 member A4	1004.62	0.756351	0.165807	4.56163	5.08e-06	0.000180157
chr15	75931426	75941047	ENSG00000177971	IMP3	-	protein_coding	IMP3%2C U3 small nucleolar ribonucleoprotein	192.698	0.834184	0.18294	4.55987	5.12e-06	0.000181241
chr19	3185561	3209573	ENSG00000125912	NCLN	+	protein_coding	nicalin	1509.18	0.704911	0.154631	4.55868	5.15e-06	0.000181841
chr20	47835884	47860614	ENSG00000124228	DDX27	+	protein_coding	DEAD-box helicase 27	1055.65	0.645446	0.141862	4.54981	5.37e-06	0.000188403
chr11	113603909	113644533	ENSG00000086827	ZW10	-	protein_coding	zw10 kinetochore protein	434.952	0.723473	0.159205	4.54429	5.51e-06	0.000192443
chr7	100472733	100486285	ENSG00000087087	SRRT	+	protein_coding	serrate%2C RNA effector molecule	3102.52	0.741851	0.163476	4.53799	5.68e-06	0.000197825
chr14	23389720	23398794	ENSG00000100462	PRMT5	-	protein_coding	protein arginine methyltransferase 5	1532.87	0.660875	0.14574	4.5346	5.77e-06	0.000200093
chrX	92925929	92928567	ENSG00000186310	NAP1L3	-	protein_coding	nucleosome assembly protein 1 like 3	113.996	1.04714	0.231085	4.5314	5.86e-06	0.000202222
chr17	900357	906911	ENSG00000177370	TIMM22	+	protein_coding	translocase of inner mitochondrial membrane 22	452.018	0.769094	0.16976	4.53049	5.88e-06	0.000202623
chr17	45726842	45762871	ENSG00000108424	KPNB1	+	protein_coding	karyopherin subunit beta 1	6295.63	0.556531	0.122989	4.52506	6.04e-06	0.000207421
chr5	68462837	68474072	ENSG00000134057	CCNB1	+	protein_coding	cyclin B1	1568.87	0.599472	0.132507	4.52408	6.07e-06	0.000207901
chr16	67261006	67263181	ENSG00000168701	TMEM208	+	protein_coding	transmembrane protein 208	109.072	0.990665	0.219213	4.51919	6.21e-06	0.000212284
chr5	16451628	16465901	ENSG00000173545	ZNF622	-	protein_coding	zinc finger protein 622	221.635	0.767534	0.169957	4.51605	6.3e-06	0.000214958
chrX	100663283	100669121	ENSG00000126945	HNRNPH2	+	protein_coding	heterogeneous nuclear ribonucleoprotein H2	754.348	0.708162	0.15684	4.5152	6.33e-06	0.000215329
chr21	46913486	46964325	ENSG00000173638	SLC19A1	-	protein_coding	solute carrier family 19 member 1	677.711	0.672631	0.149173	4.50907	6.51e-06	0.000219605
chr16	30773066	30787628	ENSG00000103549	RNF40	+	protein_coding	ring finger protein 40	1792.26	0.678468	0.150549	4.50663	6.59e-06	0.000221198
chr21	45209394	45225174	ENSG00000160214	RRP1	+	protein_coding	ribosomal RNA processing 1	1058.87	0.655849	0.145569	4.50543	6.62e-06	0.000221952
chr7	2393721	2420380	ENSG00000106263	EIF3B	+	protein_coding	eukaryotic translation initiation factor 3 subunit B	3883.34	0.590438	0.131489	4.49039	7.11e-06	0.000236099
chr1	1167629	1170421	ENSG00000176022	B3GALT6	+	protein_coding	beta-1%2C3-galactosyltransferase 6	386.565	0.826382	0.184144	4.4877	7.2e-06	0.000238577
chr2	203130439	203168389	ENSG00000055044	NOP58	+	protein_coding	NOP58 ribonucleoprotein	1640.76	0.661603	0.147538	4.48429	7.32e-06	0.000241885
chr9	131644391	131680318	ENSG00000136802	LRRC8A	+	protein_coding	leucine rich repeat containing 8 VRAC subunit A	617.75	0.7768	0.173383	4.48025	7.46e-06	0.00024543
chr3	9773413	9789702	ENSG00000156983	BRPF1	+	protein_coding	bromodomain and PHD finger containing 1	767.897	0.700719	0.156496	4.47755	7.55e-06	0.000247468
chr9	140086069	140098645	ENSG00000176058	TPRN	-	protein_coding	taperin	434.621	0.797149	0.178089	4.47614	7.6e-06	0.000248022
chr1	12040238	12073571	ENSG00000116688	MFN2	+	protein_coding	mitofusin 2	1659.21	0.619225	0.138437	4.47295	7.71e-06	0.000251194
chr17	2225797	2240801	ENSG00000167721	TSR1	-	protein_coding	TSR1%2C ribosome maturation factor	1329.27	0.650481	0.145498	4.47071	7.8e-06	0.000253297
chr16	66637777	66647795	ENSG00000140931	CMTM3	+	protein_coding	CKLF like MARVEL transmembrane domain containing 3	192.425	0.83471	0.186777	4.46901	7.86e-06	0.000254213
chr12	120907653	120936296	ENSG00000088986	DYNLL1	+	protein_coding	dynein light chain LC8-type 1	1031.53	0.618531	0.138514	4.46547	7.99e-06	0.000257899
chr12	120907653	120936296	ENSG00000088986	DYNLL1	+	protein_coding	dynein light chain LC8-type 1	1031.53	0.618531	0.138514	4.46547	7.99e-06	0.000257899
chr19	12847953	12859137	ENSG00000198356	ASNA1	+	protein_coding	arsA arsenite transporter%2C ATP-binding%2C homolog 1 (bacterial)	782.62	0.746674	0.167291	4.46332	8.07e-06	0.000258823
chr11	1968508	2005752	ENSG00000214026	MRPL23	+	protein_coding	mitochondrial ribosomal protein L23	505.776	0.67809	0.152131	4.45727	8.3e-06	0.00026476
chrX	100075384	100095921	ENSG00000101811	CSTF2	+	protein_coding	cleavage stimulation factor subunit 2	568.78	0.663059	0.148765	4.45709	8.31e-06	0.00026476
chr1	94350761	94374966	ENSG00000023909	GCLM	-	protein_coding	glutamate-cysteine ligase modifier subunit	314.087	0.81143	0.182211	4.45324	8.46e-06	0.000268414
chr1	107599267	107601916	ENSG00000198890	PRMT6	+	protein_coding	protein arginine methyltransferase 6	485.814	0.690788	0.155179	4.45156	8.53e-06	0.000268816
chr21	45079429	45115958	ENSG00000160208	RRP1B	+	protein_coding	ribosomal RNA processing 1B	2591.07	0.599965	0.134812	4.45037	8.57e-06	0.00026974
chr16	11762270	11773015	ENSG00000184602	SNN	+	protein_coding	stannin	209.313	0.875372	0.197043	4.44255	8.89e-06	0.000278566
chr11	236546	252983	ENSG00000185627	PSMD13	+	protein_coding	proteasome 26S subunit%2C non-ATPase 13	681.228	0.664306	0.149651	4.43903	9.04e-06	0.000282571
chr22	26887191	26908471	ENSG00000100109	TFIP11	-	protein_coding	tuftelin interacting protein 11	383.519	0.780456	0.175911	4.43665	9.14e-06	0.000285059
chr6	119215384	119230332	ENSG00000111875	ASF1A	+	protein_coding	anti-silencing function 1A histone chaperone	185.993	0.908976	0.205063	4.43267	9.31e-06	0.000289217
chr9	116169515	116172952	ENSG00000148229	POLE3	-	protein_coding	DNA polymerase epsilon 3%2C accessory subunit	1455.33	0.65769	0.148405	4.43172	9.35e-06	0.000289895
chr17	47481414	47492246	ENSG00000167085	PHB	-	protein_coding	prohibitin	815.874	0.624789	0.14107	4.42893	9.47e-06	0.00029307
chr18	72163051	72188366	ENSG00000133313	CNDP2	+	protein_coding	carnosine dipeptidase 2	465.445	0.709748	0.160316	4.42719	9.55e-06	0.000294827
chr1	236681300	236716281	ENSG00000116977	LGALS8	+	protein_coding	galectin 8	108.695	1.08841	0.246062	4.4233	9.72e-06	0.000298955
chr5	141371314	141392606	ENSG00000113552	GNPDA1	-	protein_coding	glucosamine-6-phosphate deaminase 1	485.944	0.778652	0.176061	4.42262	9.75e-06	0.000299283
chr12	56631591	56652175	ENSG00000139645	ANKRD52	-	protein_coding	ankyrin repeat domain 52	2508.58	0.782319	0.176938	4.42143	9.81e-06	0.000300332
chr8	23127633	23153792	ENSG00000104679	R3HCC1	+	protein_coding	R3H domain and coiled-coil containing 1	284.464	0.811701	0.183669	4.41937	9.9e-06	0.000302585
chr17	57286761	57292608	ENSG00000167447	SMG8	+	protein_coding	SMG8%2C nonsense mediated mRNA decay factor	314.706	0.708293	0.160345	4.4173	9.99e-06	0.000304865
chr15	75487984	75504510	ENSG00000167173	C15orf39	+	protein_coding	chromosome 15 open reading frame 39	1343.58	0.758981	0.171979	4.41323	1.02e-05	0.000310034
chr17	635652	646206	ENSG00000167695	FAM57A	+	protein_coding	family with sequence similarity 57 member A	364.131	0.75933	0.172149	4.41088	1.03e-05	0.000312773
chr1	20825943	20834654	ENSG00000090432	MUL1	-	protein_coding	mitochondrial E3 ubiquitin protein ligase 1	263.526	0.760273	0.17245	4.40865	1.04e-05	0.000314113
chr14	23938897	23979071	ENSG00000129460	NGDN	+	protein_coding	neuroguidin	388.874	0.69179	0.157103	4.4034	1.07e-05	0.000319229
chr19	19144384	19170563	ENSG00000105676	ARMC6	+	protein_coding	armadillo repeat containing 6	632.586	0.732058	0.166245	4.40349	1.07e-05	0.000319229
chr3	45429998	45590913	ENSG00000011376	LARS2	+	protein_coding	leucyl-tRNA synthetase 2%2C mitochondrial	639.152	0.645048	0.146767	4.39504	1.11e-05	0.000330449
chr1	43824626	43828874	ENSG00000117399	CDC20	+	protein_coding	cell division cycle 20	1400.94	0.649381	0.147819	4.39309	1.12e-05	0.000331452
chr7	100303676	100305118	ENSG00000172336	POP7	+	protein_coding	POP7 homolog%2C ribonuclease P/MRP subunit	795.599	0.635261	0.144656	4.39152	1.13e-05	0.000333187
chr9	138898383	138987131	ENSG00000148411	NACC2	-	protein_coding	NACC family member 2	532.936	0.81316	0.18534	4.38738	1.15e-05	0.000338916
chr9	138898383	138987131	ENSG00000148411	NACC2	-	protein_coding	NACC family member 2	532.936	0.81316	0.18534	4.38738	1.15e-05	0.000338916
chr4	110736666	110745893	ENSG00000109534	GAR1	+	protein_coding	GAR1 ribonucleoprotein	644.827	0.660961	0.150707	4.38572	1.16e-05	0.000340178
chr17	1421012	1466110	ENSG00000174238	PITPNA	-	protein_coding	phosphatidylinositol transfer protein alpha	1312.17	0.663064	0.15141	4.37926	1.19e-05	0.000349039
chr4	1283639	1333935	ENSG00000090316	MAEA	+	protein_coding	macrophage erythroblast attacher	1000.89	0.733619	0.167549	4.37852	1.19e-05	0.000349543
chr1	153931575	153940188	ENSG00000143570	SLC39A1	-	protein_coding	solute carrier family 39 member 1	1129.06	0.673253	0.153812	4.37713	1.2e-05	0.000351106
chr6	3064225	3115421	ENSG00000137275	RIPK1	+	protein_coding	receptor interacting serine/threonine kinase 1	340.086	0.817839	0.18699	4.37371	1.22e-05	0.000355256
chr22	41641615	41682255	ENSG00000100401	RANGAP1	-	protein_coding	Ran GTPase activating protein 1	3239.99	0.697085	0.159559	4.36883	1.25e-05	0.000361183
chr8	104033291	104085279	ENSG00000155097	ATP6V1C1	+	protein_coding	ATPase H+ transporting V1 subunit C1	515.06	0.79918	0.18291	4.36924	1.25e-05	0.000361183
chr16	4853204	4897343	ENSG00000140632	GLYR1	-	protein_coding	glyoxylate reductase 1 homolog	1456.41	0.647026	0.148201	4.36587	1.27e-05	0.000364705
chrX	152240819	152243399	ENSG00000235961	PNMA6A	+	protein_coding	PNMA family member 6A	83.1448	0.972265	0.222773	4.36438	1.27e-05	0.000366504
chr10	92631473	92668312	ENSG00000148688	RPP30	+	protein_coding	ribonuclease P/MRP subunit p30	459.898	0.70704	0.162063	4.36274	1.28e-05	0.000367959
chr11	62599814	62609281	ENSG00000133316	WDR74	-	protein_coding	WD repeat domain 74	349.305	0.750716	0.172077	4.36267	1.28e-05	0.000367959
chr2	120978854	120980984	ENSG00000226479	TMEM185B	-	protein_coding	transmembrane protein 185B	282.374	0.74999	0.171941	4.3619	1.29e-05	0.000368558
chr5	137890571	137911133	ENSG00000113013	HSPA9	-	protein_coding	heat shock protein family A (Hsp70) member 9	4463.93	0.554601	0.12717	4.36112	1.29e-05	0.000369174
chr14	23485752	23504439	ENSG00000100804	PSMB5	-	protein_coding	proteasome subunit beta 5	763.318	0.647443	0.148599	4.35697	1.32e-05	0.00037552
chr1	156163880	156182587	ENSG00000160785	SLC25A44	+	protein_coding	solute carrier family 25 member 44	536.012	0.68377	0.157022	4.35461	1.33e-05	0.000378875
chr3	127770484	127790526	ENSG00000058262	SEC61A1	+	protein_coding	Sec61 translocon alpha 1 subunit	2220.11	0.611332	0.140541	4.34984	1.36e-05	0.000385004
chr9	139567595	139581875	ENSG00000169692	AGPAT2	-	protein_coding	1-acylglycerol-3-phosphate O-acyltransferase 2	423.387	0.744432	0.171283	4.34622	1.39e-05	0.000389946
chr20	44978167	44993043	ENSG00000080189	SLC35C2	-	protein_coding	solute carrier family 35 member C2	419.05	0.678686	0.156395	4.33956	1.43e-05	0.000399702
chr1	6694228	6761984	ENSG00000007923	DNAJC11	-	protein_coding	DnaJ heat shock protein family (Hsp40) member C11	930.293	0.732371	0.168998	4.3336	1.47e-05	0.000407628
chr14	74178494	74181128	ENSG00000176903	PNMA1	-	protein_coding	PNMA family member 1	1081.41	0.665134	0.153735	4.32651	1.51e-05	0.000418586
chrX	101975616	102008468	ENSG00000198908	BHLHB9	+	protein_coding	basic helix-loop-helix family member b9	191.884	0.807138	0.186573	4.32613	1.52e-05	0.000418586
chr12	6961292	6975796	ENSG00000111667	USP5	+	protein_coding	ubiquitin specific peptidase 5	1226.84	0.687605	0.159049	4.32323	1.54e-05	0.000422294
chr5	172410760	172462448	ENSG00000113732	ATP6V0E1	+	protein_coding	ATPase H+ transporting V0 subunit e1	345.736	0.683288	0.15806	4.32297	1.54e-05	0.000422294
chr1	95439963	95538501	ENSG00000172339	ALG14	-	protein_coding	ALG14%2C UDP-N-acetylglucosaminyltransferase subunit	139.664	0.833199	0.192962	4.31794	1.57e-05	0.000429209
chr15	72491370	72524164	ENSG00000067225	PKM	-	protein_coding	pyruvate kinase M1/2	18607.6	0.720128	0.166838	4.31633	1.59e-05	0.000430582
chr3	133502877	133544616	ENSG00000144867	SRPRB	+	protein_coding	SRP receptor beta subunit	469.373	0.684049	0.158482	4.31627	1.59e-05	0.000430582
chr3	124449213	124464040	ENSG00000114491	UMPS	+	protein_coding	uridine monophosphate synthetase	568.847	0.664114	0.153976	4.3131	1.61e-05	0.000436008
chr9	131071382	131085021	ENSG00000167112	TRUB2	-	protein_coding	TruB pseudouridine synthase family member 2	609.032	0.818616	0.189848	4.31196	1.62e-05	0.000437484
chr10	99092255	99094458	ENSG00000181274	FRAT2	-	protein_coding	FRAT2%2C WNT signaling pathway regulator	503.634	0.658221	0.152686	4.31094	1.63e-05	0.000438142
chr2	223431624	223434438	ENSG00000261428	AC097461.1	-	antisense_RNA	-	15.555	1.36049	0.315599	4.31083	1.63e-05	0.000438142
chr16	69373333	69377014	ENSG00000132603	NIP7	+	protein_coding	NIP7%2C nucleolar pre-rRNA processing protein	386.242	0.718734	0.166768	4.30979	1.63e-05	0.000439422
chr1	28218035	28241257	ENSG00000117748	RPA2	-	protein_coding	replication protein A2	1296.8	0.648932	0.150665	4.30712	1.65e-05	0.000441647
chr10	99205927	99217127	ENSG00000171307	ZDHHC16	+	protein_coding	zinc finger DHHC-type containing 16	719.747	0.734108	0.170442	4.30709	1.65e-05	0.000441647
chr20	25228705	25278650	ENSG00000100994	PYGB	+	protein_coding	glycogen phosphorylase B	812.146	0.635785	0.147698	4.30464	1.67e-05	0.000445767
chr10	70939988	70968855	ENSG00000156502	SUPV3L1	+	protein_coding	Suv3 like RNA helicase	776.79	0.57846	0.134397	4.30411	1.68e-05	0.000446043
chr2	26987152	27004099	ENSG00000213699	SLC35F6	+	protein_coding	solute carrier family 35 member F6	477.41	0.775118	0.180131	4.30307	1.68e-05	0.00044729
chr4	7060633	7069924	ENSG00000109519	GRPEL1	-	protein_coding	GrpE like 1%2C mitochondrial	658.141	0.601852	0.139878	4.3027	1.69e-05	0.00044729
chr9	130873450	130881013	ENSG00000234771	SLC25A25-AS1	-	antisense_RNA	SLC25A25 antisense RNA 1	131.512	0.975084	0.226756	4.30015	1.71e-05	0.000451684
chr19	18747775	18781309	ENSG00000167487	KLHL26	+	protein_coding	kelch like family member 26	143.508	0.870374	0.202513	4.29787	1.72e-05	0.000453933
chr2	10710892	10830101	ENSG00000115761	NOL10	-	protein_coding	nucleolar protein 10	594.801	0.599091	0.139442	4.29634	1.74e-05	0.000456277
chr3	50330262	50336899	ENSG00000186792	HYAL3	-	protein_coding	hyaluronoglucosaminidase 3	71.9941	1.15179	0.268305	4.29283	1.76e-05	0.000462745
chr12	110152033	110208312	ENSG00000139438	FAM222A	+	protein_coding	family with sequence similarity 222 member A	127.381	0.996364	0.232148	4.29194	1.77e-05	0.000463793
chr9	131549483	131572711	ENSG00000107021	TBC1D13	+	protein_coding	TBC1 domain family member 13	499.221	0.706451	0.164879	4.28466	1.83e-05	0.000477577
chr1	3541566	3546691	ENSG00000158109	TPRG1L	+	protein_coding	tumor protein p63 regulated 1 like	179.225	0.848729	0.198353	4.27889	1.88e-05	0.000489267
chr12	109886461	109915349	ENSG00000110906	KCTD10	-	protein_coding	potassium channel tetramerization domain containing 10	562.965	0.638781	0.149327	4.27772	1.89e-05	0.000490989
chr16	57462081	57481440	ENSG00000005194	CIAPIN1	-	protein_coding	cytokine induced apoptosis inhibitor 1	472.958	0.679273	0.158881	4.27535	1.91e-05	0.000495381
chr2	96850597	96874563	ENSG00000084090	STARD7	-	protein_coding	StAR related lipid transfer domain containing 7	1997.53	0.56409	0.132073	4.27104	1.95e-05	0.000504172
chr6	44214824	44221620	ENSG00000096384	HSP90AB1	+	protein_coding	heat shock protein 90 alpha family class B member 1	15670	0.526348	0.123355	4.26694	1.98e-05	0.000511771
chr20	35234137	35240960	ENSG00000101084	C20orf24	+	protein_coding	chromosome 20 open reading frame 24	226.212	0.733404	0.171902	4.2664	1.99e-05	0.000512128
chr11	62360686	62369312	ENSG00000149480	MTA2	-	protein_coding	metastasis associated 1 family member 2	3270.53	0.709959	0.166454	4.2652	2e-05	0.000512903
chr19	16222439	16245044	ENSG00000167461	RAB8A	+	protein_coding	RAB8A%2C member RAS oncogene family	750.924	0.689603	0.161674	4.26538	2e-05	0.000512903
chr12	56512034	56538455	ENSG00000139641	ESYT1	+	protein_coding	extended synaptotagmin 1	1381.52	0.630178	0.147801	4.26368	2.01e-05	0.000513968
chr19	10596796	10614417	ENSG00000079999	KEAP1	-	protein_coding	kelch like ECH associated protein 1	765.114	0.715883	0.167968	4.26202	2.03e-05	0.000516937
chr9	134399188	134406655	ENSG00000130717	UCK1	-	protein_coding	uridine-cytidine kinase 1	471.608	0.728588	0.171066	4.25911	2.05e-05	0.000521633
chr9	132371163	132398209	ENSG00000148335	NTMT1	+	protein_coding	N-terminal Xaa-Pro-Lys N-methyltransferase 1	277.406	0.694374	0.163093	4.25752	2.07e-05	0.000523863
chr7	100026413	100031741	ENSG00000146834	MEPCE	+	protein_coding	methylphosphate capping enzyme	1154.25	0.797927	0.187433	4.25712	2.07e-05	0.00052391
chr22	18216906	18257536	ENSG00000015475	BID	-	protein_coding	BH3 interacting domain death agonist	220.031	0.799302	0.188189	4.24735	2.16e-05	0.000542717
chr16	475619	573011	ENSG00000090565	RAB11FIP3	+	protein_coding	RAB11 family interacting protein 3	570.263	0.672702	0.158418	4.24638	2.17e-05	0.000544159
chr11	71139239	71163914	ENSG00000172893	DHCR7	-	protein_coding	7-dehydrocholesterol reductase	1382.03	0.627477	0.147989	4.24001	2.24e-05	0.000558063
chr12	9092959	9102551	ENSG00000003056	M6PR	-	protein_coding	mannose-6-phosphate receptor%2C cation dependent	443.799	0.618915	0.146046	4.23782	2.26e-05	0.000561542
chr7	56119323	56131682	ENSG00000146731	CCT6A	+	protein_coding	chaperonin containing TCP1 subunit 6A	3588.91	0.59785	0.141143	4.23578	2.28e-05	0.000565744
chr17	4901243	4931696	ENSG00000129250	KIF1C	+	protein_coding	kinesin family member 1C	2787.99	0.57705	0.136353	4.23204	2.32e-05	0.000574266
chr15	41186628	41196173	ENSG00000104142	VPS18	+	protein_coding	VPS18%2C CORVET/HOPS core subunit	307.733	0.861511	0.203698	4.22935	2.34e-05	0.000578308
chr16	23533335	23569052	ENSG00000103356	EARS2	-	protein_coding	glutamyl-tRNA synthetase 2%2C mitochondrial	510.63	0.619004	0.146399	4.22819	2.36e-05	0.000580349
chr22	42905974	42915808	ENSG00000189306	RRP7A	-	protein_coding	ribosomal RNA processing 7 homolog A	949.478	0.706788	0.167335	4.2238	2.4e-05	0.000589831
chr6	3849620	3851551	ENSG00000145945	FAM50B	+	protein_coding	family with sequence similarity 50 member B	188.442	0.843192	0.19967	4.22294	2.41e-05	0.00059113
chr14	90862846	90874605	ENSG00000198668	CALM1	+	protein_coding	calmodulin 1	1994.81	0.553353	0.131189	4.21798	2.47e-05	0.000602186
chr6	4994966	5004297	ENSG00000124787	RPP40	-	protein_coding	ribonuclease P/MRP subunit p40	85.315	0.914673	0.216868	4.21765	2.47e-05	0.000602186
chr1	36554476	36559533	ENSG00000116863	ADPRHL2	+	protein_coding	ADP-ribosylhydrolase like 2	191.141	0.803681	0.190735	4.21359	2.51e-05	0.000611127
chr8	146066427	146079121	ENSG00000170619	COMMD5	-	protein_coding	COMM domain containing 5	101.4	0.903553	0.214597	4.21046	2.55e-05	0.000618656
chr10	131934663	131982785	ENSG00000108010	GLRX3	+	protein_coding	glutaredoxin 3	952.806	0.563953	0.134221	4.20169	2.65e-05	0.000640012
chr1	201924619	201939789	ENSG00000134375	TIMM17A	+	protein_coding	translocase of inner mitochondrial membrane 17A	591.259	0.603499	0.143739	4.19857	2.69e-05	0.000646816
chr1	53152508	53164038	ENSG00000162377	COA7	-	protein_coding	cytochrome c oxidase assembly factor 7 (putative)	577.396	0.617618	0.147401	4.19005	2.79e-05	0.000670498
chr6	86318053	86353510	ENSG00000135316	SYNCRIP	-	protein_coding	synaptotagmin binding cytoplasmic RNA interacting protein	2469.08	0.579313	0.138286	4.18922	2.8e-05	0.000671876
chr1	6581407	6614595	ENSG00000162408	NOL9	-	protein_coding	nucleolar protein 9	617.85	0.765772	0.182835	4.18832	2.81e-05	0.000673488
chr10	127512115	127542264	ENSG00000107949	BCCIP	+	protein_coding	BRCA2 and CDKN1A interacting protein	1232.86	0.62401	0.149071	4.18599	2.84e-05	0.000678259
chr2	118572226	118589955	ENSG00000088205	DDX18	+	protein_coding	DEAD-box helicase 18	994.633	0.603358	0.144289	4.18159	2.89e-05	0.000688938
chr3	81538850	81811312	ENSG00000114480	GBE1	-	protein_coding	1%2C4-alpha-glucan branching enzyme 1	145.001	0.796618	0.190791	4.17535	2.98e-05	0.000702906
chr19	8367011	8373240	ENSG00000167775	CD320	-	protein_coding	CD320 molecule	743.832	0.648856	0.155704	4.16723	3.08e-05	0.000726114
chr19	40476912	40487348	ENSG00000013275	PSMC4	+	protein_coding	proteasome 26S subunit%2C ATPase 4	899.184	0.726771	0.174617	4.16209	3.15e-05	0.000739176
chr1	109941653	109969062	ENSG00000143106	PSMA5	-	protein_coding	proteasome subunit alpha 5	759.027	0.606378	0.145811	4.15867	3.2e-05	0.000747964
chr11	125439112	125454575	ENSG00000149547	EI24	+	protein_coding	EI24%2C autophagy associated transmembrane protein	2047.19	0.57776	0.139008	4.15631	3.23e-05	0.000751781
chr3	49506146	49573048	ENSG00000173402	DAG1	+	protein_coding	dystroglycan 1	1139.15	0.782574	0.188296	4.15609	3.24e-05	0.000751781
chr22	51039114	51052409	ENSG00000008735	MAPK8IP2	+	protein_coding	mitogen-activated protein kinase 8 interacting protein 2	814.204	0.767826	0.184772	4.15554	3.25e-05	0.000752424
chr20	60711791	60718496	ENSG00000101182	PSMA7	-	protein_coding	proteasome subunit alpha 7	1158.2	0.5877	0.141466	4.15436	3.26e-05	0.000755138
chr16	1728257	1752281	ENSG00000206053	JPT2	+	protein_coding	Jupiter microtubule associated homolog 2	1817.65	0.607099	0.146315	4.14926	3.34e-05	0.000769778
chr1	171750788	171783163	ENSG00000010165	METTL13	+	protein_coding	methyltransferase like 13	440.812	0.665544	0.160417	4.14884	3.34e-05	0.000770033
chr10	1034338	1065876	ENSG00000107937	GTPBP4	+	protein_coding	GTP binding protein 4	1453.22	0.577524	0.1393	4.14591	3.38e-05	0.000778722
chr16	89710839	89724253	ENSG00000131165	CHMP1A	-	protein_coding	charged multivesicular body protein 1A	566.326	0.691706	0.167161	4.13797	3.5e-05	0.000799389
chr7	138728266	138794465	ENSG00000105939	ZC3HAV1	-	protein_coding	zinc finger CCCH-type containing%2C antiviral 1	1014.35	0.689784	0.166703	4.1378	3.51e-05	0.000799389
chr9	38392661	38398658	ENSG00000137124	ALDH1B1	+	protein_coding	aldehyde dehydrogenase 1 family member B1	1136.02	0.677614	0.164004	4.13169	3.6e-05	0.000819022
chr20	3189514	3204516	ENSG00000125877	ITPA	+	protein_coding	inosine triphosphatase	245.282	0.792799	0.192173	4.12544	3.7e-05	0.000837184
chr13	20248896	20357142	ENSG00000121390	PSPC1	-	protein_coding	paraspeckle component 1	785.77	0.642243	0.155803	4.12214	3.75e-05	0.000848005
chr1	1189289	1209265	ENSG00000160087	UBE2J2	-	protein_coding	ubiquitin conjugating enzyme E2 J2	662.733	0.633222	0.153799	4.11722	3.83e-05	0.000862404
chr11	2421718	2425106	ENSG00000184281	TSSC4	+	protein_coding	tumor suppressing subtransferable candidate 4	153.772	0.800958	0.194821	4.11125	3.94e-05	0.000882344
chrX	37765400	37808658	ENSG00000259977	AL121578.3	+	lincRNA	-	19.605	1.29213	0.314451	4.10918	3.97e-05	0.000887647
chr12	58162254	58166576	ENSG00000037897	METTL1	-	protein_coding	methyltransferase like 1	136.155	0.857555	0.20876	4.10785	3.99e-05	0.000888797
chr19	19030484	19039436	ENSG00000105671	DDX49	+	protein_coding	DEAD-box helicase 49	767.326	0.652891	0.158922	4.10824	3.99e-05	0.000888797
chr5	466239	473213	ENSG00000188242	PP7080	-	antisense_RNA	uncharacterized LOC25845	157.963	0.759501	0.18488	4.10807	3.99e-05	0.000888797
chr10	100175955	100206684	ENSG00000107521	HPS1	-	protein_coding	HPS1%2C biogenesis of lysosomal organelles complex 3 subunit 1	561.168	0.671977	0.163726	4.10427	4.06e-05	0.000899999
chr11	6496910	6502666	ENSG00000132254	ARFIP2	-	protein_coding	ADP ribosylation factor interacting protein 2	852.945	0.588106	0.143283	4.10451	4.05e-05	0.000899999
chr17	48445218	48450575	ENSG00000108826	MRPL27	-	protein_coding	mitochondrial ribosomal protein L27	225.131	0.685859	0.167228	4.10134	4.11e-05	0.000910114
chr2	128458596	128568761	ENSG00000136709	WDR33	-	protein_coding	WD repeat domain 33	1227.71	0.600962	0.146604	4.09923	4.15e-05	0.000915757
chr2	128458596	128568761	ENSG00000136709	WDR33	-	protein_coding	WD repeat domain 33	1227.71	0.600962	0.146604	4.09923	4.15e-05	0.000915757
chr5	177019159	177023125	ENSG00000184840	TMED9	+	protein_coding	transmembrane p24 trafficking protein 9	1059.38	0.578443	0.141106	4.09936	4.14e-05	0.000915757
chr1	45976708	45988719	ENSG00000117450	PRDX1	-	protein_coding	peroxiredoxin 1	1997.18	0.54569	0.133228	4.09591	4.21e-05	0.000926251
chr12	49582519	49667114	ENSG00000167553	TUBA1C	+	protein_coding	tubulin alpha 1c	1466.86	0.661583	0.161643	4.09288	4.26e-05	0.000937069
chr20	47662849	47713489	ENSG00000124207	CSE1L	+	protein_coding	chromosome segregation 1 like	3585.43	0.548477	0.134102	4.09	4.31e-05	0.000946007
chr12	4596894	4647674	ENSG00000047621	C12orf4	-	protein_coding	chromosome 12 open reading frame 4	216.792	0.723777	0.177022	4.08862	4.34e-05	0.000947575
chr17	46970127	46973233	ENSG00000159199	ATP5G1	+	protein_coding	ATP synthase%2C H+ transporting%2C mitochondrial Fo complex subunit C1 (subunit 9)	404.849	0.68314	0.167084	4.08859	4.34e-05	0.000947575
chr12	56435637	56438116	ENSG00000197728	RPS26	+	protein_coding	ribosomal protein S26	133.028	0.785231	0.192341	4.0825	4.46e-05	0.000968544
chr2	176040986	176049335	ENSG00000154518	ATP5G3	-	protein_coding	ATP synthase%2C H+ transporting%2C mitochondrial Fo complex subunit C3 (subunit 9)	1428.19	0.563095	0.137946	4.08198	4.47e-05	0.000969288
chr6	97337189	97345757	ENSG00000123545	NDUFAF4	-	protein_coding	NADH:ubiquinone oxidoreductase complex assembly factor 4	166.881	0.757019	0.185519	4.08054	4.49e-05	0.000973098
chr9	136223428	136228045	ENSG00000148291	SURF2	+	protein_coding	surfeit 2	258.356	0.820699	0.201132	4.0804	4.5e-05	0.000973098
chr6	3153903	3157760	ENSG00000137267	TUBB2A	-	protein_coding	tubulin beta 2A class IIa	233.974	0.735217	0.180251	4.07885	4.53e-05	0.000978194
