# Supplementary material for: Kaiso Regulates DNA Methylation Homeostasis
Source: Int J Mol Sci. 2021 Jul 15;22(14):7587. doi: 10.3390/ijms22147587 (PMC8307659; doi:10.3390/ijms22147587)
Supplement: Supplementary file 1 [file ijms-22-07587-s001.zip › supplementary table 2.xlsx]

## Sheet: HEK KO DOWN
GO Biological Process
Enrichment FDR	Genes in list	Total genes	Functional Category
2.9e-28	665	3087	Cellular localization
1.8e-22	807	4098	Organelle organization
4.3e-22	858	4434	Cellular protein modification process
4.3e-22	858	4434	Protein modification process
2.1e-21	440	1957	Cell cycle
5.5e-21	888	4662	Macromolecule modification
2.8e-20	506	2364	Establishment of localization in cell
3.4e-19	435	1981	Cellular protein localization
3.7e-19	269	1068	Mitotic cell cycle
5.2e-19	436	1993	Cellular macromolecule localization
2.8e-18	427	1959	Intracellular transport
3.1e-17	336	1468	Cell cycle process
6.2e-17	177	633	Cell division
3.1e-16	206	789	Microtubule-based process
1.3e-15	588	2988	Protein localization
1.8e-15	647	3354	Macromolecule localization
2.7e-15	228	920	Mitotic cell cycle process
2.6e-14	852	4687	Regulation of biosynthetic process
7.3e-14	278	1219	Protein modification by small protein conjugation or removal
9.7e-14	816	4482	Regulation of nucleobase-containing compound metabolic process
9.7e-14	209	847	Cellular protein catabolic process
1.7e-13	883	4923	Regulation of gene expression
1.7e-13	185	726	Organelle localization
6.8e-13	288	1298	Regulation of cell cycle
8.1e-13	624	3309	Cellular component assembly
1e-12	829	4610	Regulation of cellular biosynthetic process
1.5e-12	799	4426	Regulation of macromolecule biosynthetic process
1.9e-12	776	4283	Regulation of cellular macromolecule biosynthetic process
2e-12	115	392	Golgi vesicle transport
2e-12	194	793	Proteolysis involved in cellular protein catabolic process
GO Cellular Component
Enrichment FDR	Genes in list	Total genes	Functional Category
1.2e-25	959	4966	Nuclear part
4.3e-24	772	3861	Nucleoplasm
1.9e-22	874	4545	Nuclear lumen
2e-19	306	1269	Microtubule cytoskeleton
1.3e-16	156	540	Centrosome
4.1e-16	80	206	Chromosome, centromeric region
4.1e-16	853	4640	Non-membrane-bounded organelle
4.3e-16	851	4631	Intracellular non-membrane-bounded organelle
6.9e-16	341	1540	Catalytic complex
1.3e-15	269	1146	Chromosome
2.1e-15	213	850	Transferase complex
1.2e-14	113	363	Spindle
1.4e-14	116	378	Chromosomal region
2.9e-14	894	4988	Endomembrane system
9.2e-14	196	790	Microtubule organizing center
9.5e-14	237	1011	Chromosomal part
1.8e-11	55	140	Kinetochore
2.6e-11	457	2357	Cytoskeleton
1.7e-10	378	1906	Organelle subcompartment
1.8e-09	39	91	Nuclear pore
4.6e-09	358	1833	Cytoskeletal part
5.8e-09	46	122	Condensed chromosome, centromeric region
5.8e-09	258	1243	Nucleoplasm part
6.9e-09	70	228	Condensed chromosome
1.5e-08	42	109	Condensed chromosome kinetochore
1.9e-08	58	178	Midbody
1.3e-07	83	307	Ubiquitin ligase complex
1.9e-07	122	513	Nuclear envelope
5.6e-07	250	1257	Nuclear outer membrane-endoplasmic reticulum membrane network
7.7e-07	184	874	Nuclear body
GO Molecular Function
Enrichment FDR	Genes in list	Total genes	Functional Category
2.8e-12	503	2560	Transferase activity
8e-12	815	4541	Metal ion binding
1.8e-11	826	4634	Cation binding
5.2e-11	459	2353	Enzyme binding
2.5e-10	796	4501	Nucleic acid binding
7.6e-10	464	2429	Catalytic activity, acting on a protein
1.2e-08	360	1839	RNA binding
5.7e-08	401	2114	Purine nucleotide binding
1e-07	397	2101	Purine ribonucleotide binding
1.2e-07	112	446	Ubiquitin-like protein transferase activity
1.5e-07	398	2116	Ribonucleotide binding
1.5e-07	438	2366	Nucleotide binding
1.5e-07	438	2367	Nucleoside phosphate binding
1.7e-07	384	2036	Purine ribonucleoside triphosphate binding
7e-07	104	420	Ubiquitin-protein transferase activity
3.8e-06	86	339	Tubulin binding
3.8e-06	535	3048	Anion binding
4.9e-06	325	1733	Adenyl nucleotide binding
5e-06	323	1722	Adenyl ribonucleotide binding
6.1e-06	113	488	Protein serine/threonine kinase activity
8.9e-06	437	2447	Carbohydrate derivative binding
1.1e-05	311	1664	ATP binding
1.2e-05	57	202	Protein C-terminus binding
1.5e-05	201	1004	Cytoskeletal protein binding
1.5e-05	393	2183	Transcription regulator activity
2.8e-05	475	2718	DNA binding
3.3e-05	84	348	Ubiquitin-like protein ligase binding
3.6e-05	125	575	Chromatin binding
4.5e-05	179	891	Kinase activity
4.5e-05	80	330	Ubiquitin protein ligase binding
KEGG
Enrichment FDR	Genes in list	Total genes	Functional Category
1e-06	43	124	Cell cycle
1e-06	44	128	Autophagy
1e-06	52	163	Protein processing in endoplasmic reticulum
4.2e-06	44	135	Ubiquitin mediated proteolysis
1.8e-05	40	124	Oocyte meiosis
2.7e-05	47	159	RNA transport
4.6e-05	109	489	Herpes simplex virus 1 infection
0.00012	36	116	Thyroid hormone signaling pathway
0.00019	43	152	MTOR signaling pathway
0.00023	20	50	Vibrio cholerae infection
0.00033	31	99	Phosphatidylinositol signaling system
0.0004	35	119	Sphingolipid signaling pathway
0.00045	25	74	Inositol phosphate metabolism
0.00059	30	98	Progesterone-mediated oocyte maturation
0.00091	28	91	MRNA surveillance pathway
0.0014	228	1261	Metabolic pathways
0.0016	10	19	Steroid biosynthesis
0.0016	22	67	Long-term potentiation
0.0016	33	119	Neurotrophin signaling pathway
0.0017	45	181	Axon guidance
0.0019	72	330	Human papillomavirus infection
0.0022	22	69	Renal cell carcinoma
0.0025	24	79	EGFR tyrosine kinase inhibitor resistance
0.0033	47	198	Proteoglycans in cancer
0.0035	34	131	FoxO signaling pathway
0.0035	35	136	Apelin signaling pathway
0.0035	40	162	Hepatitis B
0.0039	21	68	Epithelial cell signaling in Helicobacter pylori infection
0.005	22	74	Bacterial invasion of epithelial cells
0.0062	24	85	ErbB signaling pathway

## Sheet: HEK KO UP
GO Biological Process
Enrichment FDR	Genes in list	Total genes	Functional Category
6.7e-33	68	106	SRP-dependent cotranslational protein targeting to membrane
2.4e-31	68	111	Cotranslational protein targeting to membrane
7.7e-30	76	142	Nuclear-transcribed mRNA catabolic process, nonsense-mediated decay
1.1e-29	69	120	Protein targeting to ER
1.5e-28	69	124	Establishment of protein localization to endoplasmic reticulum
1.6e-26	74	149	Protein localization to endoplasmic reticulum
9.2e-21	82	210	Protein targeting to membrane
7.9e-20	81	212	Translational initiation
1.6e-19	83	223	Viral gene expression
1e-18	110	357	Establishment of protein localization to membrane
2.8e-18	86	246	Nuclear-transcribed mRNA catabolic process
5.6e-18	77	208	Viral transcription
1.3e-15	170	726	Translation
2.8e-15	199	907	Peptide metabolic process
7e-15	172	751	Peptide biosynthetic process
2.2e-14	119	454	Protein targeting
2.2e-11	187	911	Amide biosynthetic process
4.3e-11	147	668	Protein localization to membrane
2.2e-10	228	1203	Cellular amide metabolic process
3.8e-10	151	712	Nucleobase-containing compound catabolic process
3.8e-10	129	577	Establishment of protein localization to organelle
4e-10	110	465	RNA catabolic process
8.6e-10	224	1194	Intracellular protein transport
9.9e-10	103	431	MRNA catabolic process
1.7e-09	157	765	Cellular nitrogen compound catabolic process
2.9e-09	156	764	Heterocycle catabolic process
3.2e-09	188	972	Protein localization to organelle
3.9e-09	38	99	Cytoplasmic translation
5.8e-09	157	778	Aromatic compound catabolic process
4.9e-08	159	813	Organic cyclic compound catabolic process
GO Cellular Component
Enrichment FDR	Genes in list	Total genes	Functional Category
4.2e-33	74	126	Cytosolic ribosome
7e-23	100	277	Cytosolic part
3e-22	86	221	Ribosomal subunit
8.7e-22	43	66	Cytosolic large ribosomal subunit
5.5e-19	94	282	Ribosome
1.3e-14	52	126	Large ribosomal subunit
4.1e-14	32	55	Cytosolic small ribosomal subunit
8.1e-09	187	985	Ribonucleoprotein complex
9.8e-08	35	98	Small ribosomal subunit
1.7e-06	17	32	Polysomal ribosome
3.9e-06	653	4545	Nuclear lumen
7.8e-06	76	346	Postsynaptic density
1.2e-05	76	350	Asymmetric synapse
1.4e-05	659	4640	Non-membrane-bounded organelle
1.4e-05	79	372	Neuron to neuron synapse
1.4e-05	79	372	Postsynaptic specialization
1.6e-05	657	4631	Intracellular non-membrane-bounded organelle
2.3e-05	698	4966	Nuclear part
2.7e-05	25	73	Polysome
3.9e-05	554	3861	Nucleoplasm
0.0011	168	1036	Nucleolus
0.0011	180	1125	Mitochondrial part
0.0013	84	454	Cell-substrate adherens junction
0.0016	83	451	Focal adhesion
0.0016	84	458	Cell-substrate junction
0.0019	103	590	Adherens junction
0.0039	215	1414	Cell junction
0.0039	104	609	Anchoring junction
0.0048	129	790	Microtubule organizing center
0.0086	86	497	Mitochondrial matrix
GO Molecular Function
Enrichment FDR	Genes in list	Total genes	Functional Category
7.4e-23	82	197	Structural constituent of ribosome
6.4e-07	305	1839	RNA binding
1.1e-06	169	907	Structural molecule activity
0.0016	24	76	RRNA binding
0.0023	7	9	Crossover junction endodeoxyribonuclease activity
0.0023	106	588	GTPase binding
0.0023	347	2353	Enzyme binding
0.0023	66	327	GTPase regulator activity
0.0033	95	525	Cell adhesion molecule binding
0.0033	5	5	Large ribosomal subunit rRNA binding
0.0068	58	290	GTPase activator activity
0.009	41	187	Catalytic activity, acting on DNA
0.0098	105	613	Transcription coregulator activity
0.011	115	689	Transcription factor binding
0.011	86	485	Small GTPase binding
0.011	65	344	Cadherin binding
0.011	69	372	Nucleoside-triphosphatase regulator activity
0.011	7	12	Endodeoxyribonuclease activity, producing 3 -phosphomonoesters
0.015	24	94	Protein-containing complex scaffold activity
0.019	164	1059	Transferase activity, transferring phosphorus-containing groups
0.019	14	43	4 iron, 4 sulfur cluster binding
0.02	10	25	Receptor signaling complex scaffold activity
0.021	51	264	Transcription corepressor activity
0.023	11	30	Translation elongation factor activity
0.024	81	470	Ras GTPase binding
0.032	18	67	Iron-sulfur cluster binding
0.032	18	67	Metal cluster binding
0.044	5	8	CAMP response element binding protein binding
KEGG
Enrichment FDR	Genes in list	Total genes	Functional Category
3.7e-29	72	134	Ribosome

## Sheet: CAKI KO DOWN
GO Biological Process
Enrichment FDR	Genes in list	Total genes	Functional Category
3.7e-15	219	2474	Nervous system development
1.2e-14	236	2785	Anatomical structure morphogenesis
3e-13	160	1683	Neurogenesis
2.4e-12	115	1077	Circulatory system development
6.4e-12	137	1412	Neuron differentiation
6.4e-12	148	1575	Generation of neurons
8.3e-12	190	2230	Cell development
6.9e-11	143	1552	Plasma membrane bounded cell projection organization
3.3e-10	73	598	Cell morphogenesis involved in neuron differentiation
3.4e-10	143	1589	Cell projection organization
1e-09	102	1008	Neuron projection development
1.9e-09	83	756	Cell morphogenesis involved in differentiation
1.9e-09	311	4459	Cell differentiation
2e-09	111	1154	Neuron development
2e-09	97	953	Regulation of nervous system development
3e-09	174	2138	Regulation of multicellular organismal development
4.1e-09	75	665	Regulation of neuron differentiation
4.2e-09	75	666	Neuron projection morphogenesis
4.9e-09	173	2139	Movement of cell or subcellular component
5.2e-09	79	724	Cardiovascular system development
6.7e-09	78	715	Vasculature development
7.6e-09	246	3382	Regulation of multicellular organismal process
8.9e-09	75	680	Plasma membrane bounded cell projection morphogenesis
9.8e-09	75	682	Cell projection morphogenesis
1.3e-08	75	687	Blood vessel development
1.8e-08	86	844	Regulation of neurogenesis
1.8e-08	108	1164	Anatomical structure formation involved in morphogenesis
1.9e-08	101	1062	Tube development
2.1e-08	316	4671	Cellular developmental process
2.8e-08	75	701	Cell part morphogenesis
GO Cellular Component
Enrichment FDR	Genes in list	Total genes	Functional Category
1.9e-06	110	1268	Synapse
1.4e-05	19	93	Basement membrane
1.4e-05	14	52	Extracellular matrix component
1.4e-05	48	425	Collagen-containing extracellular matrix
1.4e-05	138	1808	Neuron part
4.5e-05	55	551	Extracellular matrix
5e-05	85	1004	Synapse part
0.00051	37	346	Postsynaptic density
0.00051	57	639	Axon
0.00051	37	350	Asymmetric synapse
0.00051	59	667	Postsynapse
0.00058	102	1371	Neuron projection
0.00058	14	76	Main axon
0.00058	5	8	Basement membrane collagen trimer
0.00058	38	372	Neuron to neuron synapse
0.00058	38	372	Postsynaptic specialization
0.0006	44	459	Synaptic membrane
0.0006	96	1278	Plasma membrane region
0.00068	39	392	Axon part
0.0007	150	2214	Plasma membrane bounded cell projection
0.0009	103	1414	Cell junction
0.001	153	2287	Cell projection
0.0014	156	2357	Cytoskeleton
0.0014	108	1523	Cell projection part
0.0014	108	1523	Plasma membrane bounded cell projection part
0.0015	4	6	Stereocilia ankle link
0.0015	4	6	Stereocilia ankle link complex
0.0015	4	6	Collagen type IV trimer
0.0021	25	224	Actin-based cell projection
0.0021	34	349	Postsynaptic membrane
GO Molecular Function
Enrichment FDR	Genes in list	Total genes	Functional Category
2.5e-06	30	179	Extracellular matrix structural constituent
0.00053	71	823	RNA polymerase II regulatory region DNA binding
0.00053	67	760	Calcium ion binding
0.00053	284	4541	Metal ion binding
0.00058	70	816	RNA polymerase II regulatory region sequence-specific DNA binding
0.00066	8	22	Semaphorin receptor binding
0.00082	286	4634	Cation binding
0.00093	72	875	Transcription regulatory region sequence-specific DNA binding
0.00093	20	136	SH3 domain binding
0.00093	7	18	Neuropilin binding
0.0011	16	96	Transmembrane receptor protein kinase activity
0.0012	74	920	Sequence-specific double-stranded DNA binding
0.0013	8	26	Chemorepellent activity
0.0021	13	72	Transmembrane receptor protein tyrosine kinase activity
0.0022	20	150	Protein tyrosine kinase activity
0.0025	5	10	Coreceptor activity involved in Wnt signaling pathway
0.0026	42	453	Actin binding
0.0027	56	668	Protein kinase activity
0.0034	78	1029	Double-stranded DNA binding
0.0041	3	3	Low voltage-gated calcium channel activity
0.0041	158	2429	Catalytic activity, acting on a protein
0.005	19	151	Ras guanyl-nucleotide exchange factor activity
0.006	75	1004	Cytoskeletal protein binding
0.006	46	542	RNA polymerase II proximal promoter sequence-specific DNA binding
0.006	114	1673	DNA-binding transcription factor activity, RNA polymerase II-specific
0.006	47	556	Proximal promoter sequence-specific DNA binding
0.006	18	143	Calcium ion transmembrane transporter activity
0.0061	190	3048	Anion binding
0.0067	42	485	Small GTPase binding
0.0067	74	1000	Transcription regulatory region DNA binding
KEGG
Enrichment FDR	Genes in list	Total genes	Functional Category
0.00074	38	353	PI3K-Akt signaling pathway
0.00074	24	181	Axon guidance
0.00074	16	92	Small cell lung cancer
0.0013	19	131	FoxO signaling pathway
0.0027	31	295	MAPK signaling pathway
0.0028	17	120	AMPK signaling pathway
0.0028	15	98	Aldosterone synthesis and secretion
0.0036	23	199	Focal adhesion
0.0048	19	153	Oxytocin signaling pathway
0.0064	13	86	Insulin secretion
0.0097	44	528	Pathways in cancer
0.012	12	82	ECM-receptor interaction
0.013	11	72	P53 signaling pathway
0.014	14	108	Insulin resistance
0.022	14	114	Glutamatergic synapse
0.024	12	91	TGF-beta signaling pathway
0.024	29	330	Human papillomavirus infection
0.024	20	198	Proteoglycans in cancer
0.024	13	106	Parathyroid hormone synthesis, secretion and action
0.024	19	186	Transcriptional misregulation in cancer
0.028	12	96	Amoebiasis
0.031	20	206	Rap1 signaling pathway
0.032	17	165	CGMP-PKG signaling pathway
0.038	20	212	CAMP signaling pathway
0.038	11	89	Longevity regulating pathway
0.038	9	65	Cortisol synthesis and secretion
0.041	9	66	Non-small cell lung cancer

## Sheet: CAKI KO UP
GO Biological Process
Enrichment FDR	Genes in list	Total genes	Functional Category
1.3e-81	269	1019	RNA processing
1.1e-64	167	503	Ribonucleoprotein complex biogenesis
3e-58	124	308	Ribosome biogenesis
1.6e-51	169	623	NcRNA metabolic process
1e-48	133	418	NcRNA processing
5e-42	98	264	RRNA metabolic process
4.2e-40	88	223	RRNA processing
1e-37	195	986	MRNA metabolic process
1.4e-34	124	484	RNA splicing
4.1e-33	107	384	RNA splicing, via transesterification reactions
6.5e-33	442	3556	Cellular component biogenesis
6.5e-33	134	575	MRNA processing
3.8e-32	105	381	RNA splicing, via transesterification reactions with bulged adenosine as nucleophile
3.8e-32	105	381	MRNA splicing, via spliceosome
7.3e-25	463	4098	Organelle organization
3.6e-24	90	358	Regulation of mRNA metabolic process
4.2e-24	60	170	Mitochondrial gene expression
1e-21	308	2465	Protein-containing complex subunit organization
3.2e-21	124	662	Posttranscriptional regulation of gene expression
1.3e-20	257	1957	Cell cycle
9e-19	49	144	Mitochondrial translation
4e-18	70	284	Ribonucleoprotein complex subunit organization
1.7e-17	67	270	Ribonucleoprotein complex assembly
4.9e-17	159	1068	Mitotic cell cycle
5e-17	157	1050	Regulation of catabolic process
5e-17	125	751	Peptide biosynthetic process
5e-17	295	2500	Cellular catabolic process
5.7e-17	144	928	Regulation of cellular catabolic process
5.8e-17	122	726	Translation
1.4e-16	244	1959	Intracellular transport
GO Cellular Component
Enrichment FDR	Genes in list	Total genes	Functional Category
1.6e-89	707	4966	Nuclear part
4.2e-87	663	4545	Nuclear lumen
8.9e-70	562	3861	Nucleoplasm
8.4e-59	236	1036	Nucleolus
9.7e-59	229	985	Ribonucleoprotein complex
7.6e-51	586	4631	Intracellular non-membrane-bounded organelle
1.3e-50	586	4640	Non-membrane-bounded organelle
7.8e-29	46	84	Preribosome
1.2e-26	231	1540	Catalytic complex
4.8e-26	248	1724	Mitochondrion
8.9e-23	178	1125	Mitochondrial part
1.3e-21	194	1307	Organelle envelope
1.3e-21	194	1307	Envelope
1.4e-21	63	211	Nucleolar part
3e-17	95	497	Mitochondrial matrix
1.2e-16	174	1243	Nucleoplasm part
1.7e-16	55	205	Spliceosomal complex
3e-16	163	1146	Chromosome
3.8e-15	126	816	Mitochondrial envelope
5.9e-15	121	774	Mitochondrial membrane
5.3e-14	355	3365	Organelle membrane
5.3e-14	34	97	Catalytic step 2 spliceosome
5.9e-14	23	44	Small-subunit processome
8.6e-14	36	110	Peptidase complex
2.5e-13	127	874	Nuclear body
3e-13	33	97	Organellar ribosome
3e-13	31	86	Proteasome complex
3e-13	33	97	Mitochondrial ribosome
4.2e-13	31	87	Endopeptidase complex
7.9e-12	24	58	Organellar large ribosomal subunit
GO Molecular Function
Enrichment FDR	Genes in list	Total genes	Functional Category
4.3e-116	427	1839	RNA binding
7.6e-51	576	4501	Nucleic acid binding
2.8e-21	95	428	Catalytic activity, acting on RNA
8.7e-12	67	344	Cadherin binding
8.9e-11	258	2353	Enzyme binding
1.8e-10	16	26	SnoRNA binding
6.4e-09	59	330	Ubiquitin protein ligase binding
6.4e-09	61	348	Ubiquitin-like protein ligase binding
9.4e-09	36	151	Ribonucleoprotein complex binding
3.6e-08	246	2366	Nucleotide binding
3.6e-08	246	2367	Nucleoside phosphate binding
1.1e-07	47	254	MRNA binding
1.9e-07	76	525	Cell adhesion molecule binding
1.9e-07	35	162	Catalytic activity, acting on a tRNA
7.1e-07	142	1242	Protein-containing complex binding
7.6e-07	32	148	Unfolded protein binding
2.1e-06	215	2114	Purine nucleotide binding
2.9e-06	28	126	Ribonuclease activity
3.4e-06	42	242	Transferase activity, transferring one-carbon groups
3.4e-06	207	2036	Purine ribonucleoside triphosphate binding
5e-06	267	2776	Small molecule binding
5.1e-06	40	229	Methyltransferase activity
8.5e-06	210	2101	Purine ribonucleotide binding
9.1e-06	211	2116	Ribonucleotide binding
9.5e-06	119	1047	Pyrophosphatase activity
1.1e-05	119	1051	Hydrolase activity, acting on acid anhydrides
1.1e-05	119	1051	Hydrolase activity, acting on acid anhydrides, in phosphorus-containing anhydrides
1.5e-05	32	171	Helicase activity
1.5e-05	113	992	Nucleoside-triphosphatase activity
1.9e-05	38	225	Nuclease activity
KEGG
Enrichment FDR	Genes in list	Total genes	Functional Category
2.6e-22	51	133	Spliceosome
3.5e-18	35	77	Ribosome biogenesis in eukaryotes
7.2e-15	46	159	RNA transport
1.5e-14	24	45	Proteasome
1.2e-08	37	163	Protein processing in endoplasmic reticulum
2.9e-06	23	91	MRNA surveillance pathway
2.4e-05	12	31	RNA polymerase
0.00015	15	55	Pathogenic Escherichia coli infection
0.0004	32	200	Epstein-Barr virus infection
0.0036	34	244	Endocytosis
0.0037	24	150	Phagosome
0.0039	21	124	Cell cycle
0.0066	122	1261	Metabolic pathways
0.0079	13	63	Cytosolic DNA-sensing pathway
0.0082	28	200	Viral carcinogenesis
0.0086	21	134	Ribosome
0.01	11	50	Vibrio cholerae infection
0.013	13	68	Epithelial cell signaling in Helicobacter pylori infection
0.018	14	79	RNA degradation
0.02	22	155	Hepatitis C
0.026	6	20	Glycosaminoglycan biosynthesis
0.026	13	75	Biosynthesis of amino acids
0.026	7	27	Collecting duct acid secretion
0.033	18	124	Oocyte meiosis
0.034	19	135	Ubiquitin mediated proteolysis
0.034	19	135	Apoptosis
0.035	6	22	Terpenoid backbone biosynthesis
0.037	9	45	Nucleotide excision repair
0.042	12	72	P53 signaling pathway
0.046	7	31	Antifolate resistance

## Sheet: HEK-CAKI KO DOWN
GO Biological Process
Enrichment FDR	Genes in list	Total genes	Functional Category
1.8e-08	50	2139	Movement of cell or subcellular component
3e-07	38	1506	Cell migration
3e-07	41	1683	Neurogenesis
3e-07	39	1575	Generation of neurons
4.7e-07	61	3382	Regulation of multicellular organismal process
4.7e-07	43	1921	Locomotion
5.3e-07	30	1028	Regulation of cellular component movement
6.7e-07	39	1670	Cell motility
6.7e-07	39	1670	Localization of cell
8.9e-07	49	2474	Nervous system development
8.9e-07	64	3779	Animal organ development
1.7e-06	52	2785	Anatomical structure morphogenesis
1.7e-06	44	2138	Regulation of multicellular organismal development
2.5e-06	34	1412	Neuron differentiation
2.7e-06	26	883	Regulation of cell migration
2.7e-06	29	1077	Circulatory system development
4.6e-06	22	667	Developmental growth
5.4e-06	7	42	Negative chemotaxis
6.2e-06	28	1062	Tube development
6.4e-06	67	4319	Regulation of biological quality
7.8e-06	26	946	Regulation of cell motility
8.7e-06	26	953	Regulation of nervous system development
9.7e-06	43	2230	Cell development
9.8e-06	48	2653	Regulation of cellular component organization
1.1e-05	27	1041	Regulation of locomotion
1.1e-05	24	844	Regulation of neurogenesis
1.5e-05	39	1954	Regulation of cell differentiation
2.3e-05	22	756	Cell morphogenesis involved in differentiation
2.3e-05	38	1911	Positive regulation of multicellular organismal process
2.8e-05	13	275	Neuron projection guidance
GO Cellular Component
Enrichment FDR	Genes in list	Total genes	Functional Category
0.0006	35	1808	Neuron part
0.0027	26	1268	Synapse
0.0047	37	2357	Cytoskeleton
0.0047	9	228	Myofibril
0.0047	9	207	Sarcomere
0.0047	7	134	Z disc
0.0047	9	225	Contractile fiber part
0.0047	21	1004	Synapse part
0.005	13	476	Cell-cell junction
0.005	9	241	Contractile fiber
0.005	24	1278	Plasma membrane region
0.0053	7	146	I band
0.006	4	38	Sarcoplasmic reticulum membrane
0.0062	15	639	Axon
0.0077	5	77	Sarcoplasm
0.0077	11	392	Axon part
0.0077	24	1371	Neuron projection
0.009	10	346	Postsynaptic density
0.009	24	1414	Cell junction
0.009	10	350	Asymmetric synapse
0.009	34	2287	Cell projection
0.009	44	3250	Plasma membrane part
0.009	33	2214	Plasma membrane bounded cell projection
0.0099	6	132	Bicellular tight junction
0.01	11	425	Cell leading edge
0.011	6	137	Sarcolemma
0.011	6	137	Tight junction
0.011	10	372	Neuron to neuron synapse
0.011	10	372	Postsynaptic specialization
0.013	14	667	Postsynapse
GO Molecular Function
Enrichment FDR	Genes in list	Total genes	Functional Category
0.0016	19	760	Calcium ion binding
0.0016	4	22	Semaphorin receptor binding
0.0016	24	1132	Enzyme regulator activity
0.0016	63	4634	Cation binding
0.0016	62	4541	Metal ion binding
0.0027	4	26	Chemorepellent activity
0.0038	21	1004	Cytoskeletal protein binding
0.0038	13	453	Actin binding
0.0045	3	13	Low-density lipoprotein particle receptor activity
0.0053	4	35	Sodium channel regulator activity
0.0057	32	1997	Molecular function regulator
0.0065	3	16	Lipoprotein particle receptor activity
0.0086	3	18	Neuropilin binding
0.013	2	5	Roundabout binding
0.017	5	91	PDZ domain binding
0.019	10	372	Nucleoside-triphosphatase regulator activity
0.025	9	327	GTPase regulator activity
0.025	34	2429	Catalytic activity, acting on a protein
0.033	12	552	Enzyme activator activity
0.034	11	485	Small GTPase binding
0.035	4	70	Rac GTPase binding
0.035	8	290	GTPase activator activity
0.035	2	10	Coreceptor activity involved in Wnt signaling pathway
0.039	13	668	Protein kinase activity
0.039	16	907	Structural molecule activity
0.039	3	38	Wnt-protein binding
0.039	12	588	GTPase binding
0.043	5	129	Ion channel binding
KEGG
Enrichment FDR	Genes in list	Total genes	Functional Category
4e-06	12	181	Axon guidance
0.0081	5	66	Non-small cell lung cancer
0.0081	7	148	Gastric cancer
0.01	5	75	Glioma
0.026	5	97	Pancreatic secretion
0.043	4	72	Melanoma
0.043	6	167	Hepatocellular carcinoma
0.05	4	79	EGFR tyrosine kinase inhibitor resistance
0.05	4	85	ErbB signaling pathway
0.05	6	199	Focal adhesion
0.05	4	86	Insulin secretion
0.05	11	528	Pathways in cancer
0.05	6	198	Proteoglycans in cancer

## Sheet: HEK-CAKI KO UP
GO Biological Process
Enrichment FDR	Genes in list	Total genes	Functional Category
4.2e-11	38	1019	RNA processing
5.8e-09	27	623	NcRNA metabolic process
6.7e-08	21	418	NcRNA processing
1e-07	18	308	Ribosome biogenesis
4.9e-07	16	264	RRNA metabolic process
9.3e-07	21	503	Ribonucleoprotein complex biogenesis
2.4e-06	14	223	RRNA processing
0.0001	26	986	MRNA metabolic process
0.00056	18	575	MRNA processing
0.00098	8	112	Translational termination
0.0011	9	153	Translational elongation
0.0023	9	170	Mitochondrial gene expression
0.0023	19	726	Translation
0.0023	7	96	Mitochondrial translational elongation
0.0023	7	97	Mitochondrial translational termination
0.0031	19	751	Peptide biosynthetic process
0.0031	10	228	Cellular protein complex disassembly
0.0041	21	907	Peptide metabolic process
0.0046	6	77	Ribosomal large subunit biogenesis
0.0074	14	484	RNA splicing
0.0092	24	1203	Cellular amide metabolic process
0.0092	20	911	Amide biosynthetic process
0.0092	12	384	RNA splicing, via transesterification reactions
0.0092	12	381	RNA splicing, via transesterification reactions with bulged adenosine as nucleophile
0.0092	12	381	MRNA splicing, via spliceosome
0.0097	4	32	Ribosomal large subunit assembly
0.014	16	662	Posttranscriptional regulation of gene expression
0.014	5	65	Ribosome assembly
0.014	6	102	SnRNA metabolic process
0.014	7	144	Mitochondrial translation
GO Cellular Component
Enrichment FDR	Genes in list	Total genes	Functional Category
1.3e-10	89	4966	Nuclear part
7.4e-10	82	4545	Nuclear lumen
1.3e-08	32	985	Ribonucleoprotein complex
1.2e-07	77	4640	Non-membrane-bounded organelle
1.2e-07	77	4631	Intracellular non-membrane-bounded organelle
8.4e-07	66	3861	Nucleoplasm
2e-06	9	84	Preribosome
1.4e-05	27	1036	Nucleolus
8.2e-05	11	211	Nucleolar part
0.00022	5	32	90S preribosome
0.0015	4	25	Preribosome, large subunit precursor
0.0085	7	151	Fibrillar center
0.012	23	1243	Nucleoplasm part
0.015	3	21	Chaperone complex
0.016	21	1125	Mitochondrial part
0.023	5	97	Organellar ribosome
0.023	4	58	Organellar large ribosomal subunit
0.023	12	497	Mitochondrial matrix
0.023	5	97	Mitochondrial ribosome
0.023	4	58	Mitochondrial large ribosomal subunit
0.028	12	527	Mitochondrial inner membrane
0.028	11	462	Nuclear speck
0.028	13	594	Organelle inner membrane
0.028	22	1307	Organelle envelope
0.028	22	1307	Envelope
0.035	8	282	Ribosome
0.035	15	774	Mitochondrial membrane
0.043	16	874	Nuclear body
0.049	15	816	Mitochondrial envelope
0.049	4	80	Intrinsic component of mitochondrial membrane
GO Molecular Function
Enrichment FDR	Genes in list	Total genes	Functional Category
2.3e-15	57	1839	RNA binding
4.2e-11	84	4501	Nucleic acid binding
0.00089	13	344	Cadherin binding
0.0037	15	525	Cell adhesion molecule binding
0.0091	5	61	TRNA binding
0.015	2	4	Phenylalanine-tRNA ligase activity
0.015	12	428	Catalytic activity, acting on RNA
KEGG
Enrichment FDR	Genes in list	Total genes	Functional Category
0.022	5	77	Ribosome biogenesis in eukaryotes
